# Supplementary material for: Ethyl 4-(1,3-dioxo-2,3-dihydro-1H-benzo[de]isoquinolin-2-yl)benzoate
Source: Acta Crystallogr Sect E Struct Rep Online. 2010 Dec 11;67(Pt 1):o98–9. doi: 10.1107/S160053681005049X (PMC3050286; doi:10.1107/S160053681005049X)
Supplement: Supplementary file 1 [file e-67-00o98-sup1.cif]

##############################################################################
###                                                                        ###
###        Electronic paper (Acta Crystallographica Section E)             ###
###                                                                        ###
##############################################################################
#                                                                            #
# This CIF contains the data in a paper accepted for publication in Acta     #
# Crystallographica Section E. It conforms to the requirements of Notes      #
# for Authors for Section E, and has been peer reviewed under the auspices   #
# of the IUCr Commission on Journals.                                        #
#                                                                            #
# Full details of the Crystallographic Information File format               #
# are given in the paper "The Crystallographic Information File (CIF):       #
# a New Standard Archive File for Crystallography" by S. R. Hall, F. H.      #
# Allen and I. D. Brown [Acta Cryst. (1991), A47, 655-685].                  #
#                                                                            #
# The current version of the core CIF dictionary is obtainable from          #
# ftp://ftp.iucr.org/pub/cif_core.dic. The current version number is 2.4.    #
#                                                                            #
# Software is freely available for graphical display of the structure(s) in  #
# this CIF.  For information consult the CIF home page http://www.iucr.org/  #
# cif/home.html                                                              #
#                                                                            #
# This file may be used for bona fide research purposes within the           #
# scientific community so long as proper attribution is given to the journal # 
# article from which it was obtained.                                        #
#                                                                            #
##############################################################################
                                             
data_global
_audit_creation_method     'form.cif (version 2.0)'
_journal_data_validation_number     ?
_journal_date_recd_electronic     2010-11-25
_journal_date_accepted     2010-12-02
_journal_name_full     'Acta Crystallographica, Section E'
_journal_year     2011
_journal_volume     67
_journal_issue      1
_journal_page_first     o98
_journal_page_last     o99
_journal_paper_category     QO
_journal_coeditor_code     LH5180
_publ_contact_author_name     'Prof. Fun, Hoong-Kun'
_publ_contact_author_address
;
      X-ray Crystallography Unit
      School of Physics
      Universiti Sains Malaysia
      11800 USM, Penang
      MALAYSIA
;
_publ_contact_author_email     'hkfun@usm.my'
_publ_contact_author_fax     '604 6579150'
_publ_contact_author_phone     '604 6533652'
_publ_section_title
;
Ethyl
4-(1,3-dioxo-2,3-dihydro-1<i>H</i>-benzo[<i>de</i>]isoquinolin-2-yl)benzoate
;
loop_
    _publ_author_name
    _publ_author_footnote
    _publ_author_address
    'Yi Chen Chan' ?
;
      School of Chemical Sciences
      Universiti Sains Malaysia
      11800 USM, Penang
      Malaysia
;
    'Abdussalam Salhin' ?
;
      School of Chemical Sciences
      Universiti Sains Malaysia
      11800 USM, Penang
      Malaysia
;
    'Melati Khairuddean' ?
;
      School of Chemical Sciences
      Universiti Sains Malaysia
      11800 USM, Penang
      Malaysia
;
    'Madhukar Hemamalini' ?
;
      X-ray Crystallography Unit
      School of Physics
      Universiti Sains Malaysia
      11800 USM, Penang
      Malaysia
;
    'Hoong-Kun Fun'
;
      Thomson Reuters ResearcherID: A-3561-2009.
;
;
      X-ray Crystallography Unit
      School of Physics
      Universiti Sains Malaysia
      11800 USM, Penang
      Malaysia
;
data_I
_audit_creation_method     SHELXL-97
_chemical_name_systematic
;
Ethyl
4-(1,3-dioxo-2,3-dihydro-1<i>H</i>-benzo[<i>de</i>]isoquinolin-2-yl)benzoate
;
_chemical_name_common     ?
_chemical_formula_moiety     'C21 H15 N O4'
_chemical_formula_sum     'C21 H15 N O4'
_chemical_formula_iupac     'C21 H15 N O4'
_chemical_formula_weight     345.34
_chemical_melting_point     ?
_symmetry_cell_setting     monoclinic
_symmetry_space_group_name_H-M     'C c'
_symmetry_space_group_name_Hall     'C -2yc'
loop_
    _symmetry_equiv_pos_as_xyz
    'x, y, z'
    'x, -y, z+1/2'
    'x+1/2, y+1/2, z'
    'x+1/2, -y+1/2, z+1/2'
_cell_length_a     5.2025(7)
_cell_length_b     18.066(3)
_cell_length_c     17.560(2)
_cell_angle_alpha     90.00
_cell_angle_beta     98.365(2)
_cell_angle_gamma     90.00
_cell_volume     1632.8(4)
_cell_formula_units_Z     4
_cell_measurement_reflns_used     5950
_cell_measurement_theta_min     2.54
_cell_measurement_theta_max     30.01
_cell_measurement_temperature     100.00(10)
_exptl_crystal_description     needle
_exptl_crystal_colour     colourless
_exptl_crystal_size_max     0.49
_exptl_crystal_size_mid     0.21
_exptl_crystal_size_min     0.08
_exptl_crystal_density_diffrn     1.405
_exptl_crystal_density_meas     ?
_exptl_crystal_density_method     'not measured'
_exptl_crystal_F_000     720
_exptl_absorpt_coefficient_mu     0.098
_exptl_absorpt_correction_type     multi-scan
_exptl_absorpt_process_details     '(SADABS; Bruker, 2009)'
_exptl_absorpt_correction_T_min     0.9532
_exptl_absorpt_correction_T_max     0.9919
_exptl_special_details
;
The crystal was placed in the cold stream of an Oxford Cryosystems Cobra
open-flow nitrogen cryostat (Cosier & Glazer, 1986) operating at
100.0(1) K.
;
_diffrn_ambient_temperature     100.00(10)
_diffrn_radiation_type     MoK\a
_diffrn_radiation_wavelength     0.71073
_diffrn_radiation_source     'fine-focus sealed tube'
_diffrn_radiation_monochromator     graphite
_diffrn_measurement_device_type
;
Bruker APEXII DUO CCD area-detector
;
_diffrn_measurement_method     '\f and \w'
_diffrn_detector_area_resol_mean     .
_diffrn_reflns_number     15726
_diffrn_reflns_av_R_equivalents     0.0403
_diffrn_reflns_av_sigmaI/netI     0.0248
_diffrn_reflns_theta_min     2.25
_diffrn_reflns_theta_max     30.04
_diffrn_reflns_theta_full     30.04
_diffrn_measured_fraction_theta_max     0.994
_diffrn_measured_fraction_theta_full     0.994
_diffrn_reflns_limit_h_min     -7
_diffrn_reflns_limit_h_max     7
_diffrn_reflns_limit_k_min     -25
_diffrn_reflns_limit_k_max     25
_diffrn_reflns_limit_l_min     -24
_diffrn_reflns_limit_l_max     24
_diffrn_standards_number     0
_diffrn_standards_interval_count     .
_diffrn_standards_interval_time     .
_diffrn_standards_decay_%     ?
_refine_special_details
;
 Refinement of F^2^ against ALL reflections.  The weighted R-factor wR and
 goodness of fit S are based on F^2^, conventional R-factors R are based
 on F, with F set to zero for negative F^2^. The threshold expression of
 F^2^ > 2\s(F^2^) is used only for calculating R-factors(gt) etc. and is
 not relevant to the choice of reflections for refinement.  R-factors based
 on F^2^ are statistically about twice as large as those based on F, and R-
 factors based on ALL data will be even larger.
;
_reflns_number_total     2393
_reflns_number_gt     2157
_reflns_threshold_expression     I>2\s(I)
_refine_ls_structure_factor_coef     Fsqd
_refine_ls_matrix_type     full
_refine_ls_R_factor_all     0.0718
_refine_ls_R_factor_gt     0.0654
_refine_ls_wR_factor_gt     0.1661
_refine_ls_wR_factor_ref     0.1707
_refine_ls_goodness_of_fit_ref     1.069
_refine_ls_restrained_S_all     1.079
_refine_ls_number_reflns     2393
_refine_ls_number_parameters     256
_refine_ls_number_restraints     4
_refine_ls_hydrogen_treatment     constr
_refine_ls_weighting_scheme     calc
_refine_ls_weighting_details
         'calc w=1/[\s^2^(Fo^2^)+(0.0659P)^2^+3.4903P] where P=(Fo^2^+2Fc^2^)/3'
_atom_sites_solution_hydrogens     geom
_atom_sites_solution_primary     direct
_atom_sites_solution_secondary     difmap
_refine_ls_shift/su_max     ?
_refine_ls_shift/su_max_lt     0.001
_refine_ls_shift/su_mean     0.000
_refine_diff_density_max     0.555
_refine_diff_density_min     -0.381
_refine_ls_extinction_method     none
_refine_ls_extinction_coef     ?
loop_
    _atom_type_symbol
    _atom_type_description
    _atom_type_scat_dispersion_real
    _atom_type_scat_dispersion_imag
    _atom_type_scat_source
    'C' 'C' 0.0033 0.0000
                         'International Tables Vol C Tables 4.2.6.8 and 6.1.1.4'
    'H' 'H' 0.0000 0.0000
                         'International Tables Vol C Tables 4.2.6.8 and 6.1.1.4'
    'N' 'N' 0.0061 0.0000
                         'International Tables Vol C Tables 4.2.6.8 and 6.1.1.4'
    'O' 'O' 0.0106 0.0000
                         'International Tables Vol C Tables 4.2.6.8 and 6.1.1.4'
_computing_data_collection     'APEX2 (Bruker, 2009)'
_computing_cell_refinement     'SAINT (Bruker, 2009)'
_computing_data_reduction     'SAINT (Bruker, 2009)'
_computing_structure_solution     'SHELXTL (Sheldrick, 2008)'
_computing_structure_refinement     'SHELXTL (Sheldrick, 2008)'
_computing_molecular_graphics     'SHELXTL (Sheldrick, 2008)'
_computing_publication_material
                             'SHELXTL (Sheldrick, 2008) and PLATON (Spek, 2009)'
loop_
    _atom_site_type_symbol
    _atom_site_label
    _atom_site_fract_x
    _atom_site_fract_y
    _atom_site_fract_z
    _atom_site_U_iso_or_equiv
    _atom_site_adp_type
    _atom_site_calc_flag
    _atom_site_refinement_flags
    _atom_site_occupancy
    _atom_site_disorder_assembly
    _atom_site_disorder_group
    O O1 0.6572(6) 0.08698(16) 0.20848(18) 0.0348(6) Uani d . 1 . .
    O O2 1.3670(6) -0.02019(16) 0.3453(2) 0.0378(7) Uani d . 1 . .
    O O3 0.9558(11) 0.3058(3) 0.5083(2) 0.0746(15) Uani d . 1 . .
    O O4 1.2949(12) 0.3339(3) 0.4533(4) 0.105(2) Uani d . 1 . .
    C C1 0.7860(7) 0.0310(2) 0.2216(2) 0.0259(7) Uani d . 1 . .
    C C2 0.7297(7) -0.0388(2) 0.1797(2) 0.0271(7) Uani d . 1 . .
    C C3 0.5174(8) -0.0424(2) 0.1229(2) 0.0336(8) Uani d . 1 . .
    H H3A 0.4150 -0.0007 0.1106 0.040 Uiso calc R 1 . .
    C C4 0.4555(9) -0.1099(3) 0.0835(3) 0.0386(9) Uani d . 1 . .
    H H4A 0.3117 -0.1125 0.0453 0.046 Uiso calc R 1 . .
    C C5 0.6070(8) -0.1716(2) 0.1013(2) 0.0334(8) Uani d . 1 . .
    H H5A 0.5639 -0.2158 0.0753 0.040 Uiso calc R 1 . .
    C C6 0.8256(7) -0.1689(2) 0.1583(2) 0.0293(8) Uani d . 1 . .
    C C7 0.9882(8) -0.2308(2) 0.1776(2) 0.0332(8) Uani d . 1 . .
    H H7A 0.9477 -0.2756 0.1527 0.040 Uiso calc R 1 . .
    C C8 1.2041(9) -0.2262(2) 0.2323(3) 0.0338(8) Uani d . 1 . .
    H H8A 1.3093 -0.2674 0.2440 0.041 Uiso calc R 1 . .
    C C9 1.2662(8) -0.1586(2) 0.2707(2) 0.0293(7) Uani d . 1 . .
    H H9A 1.4141 -0.1554 0.3073 0.035 Uiso calc R 1 . .
    C C10 1.1111(7) -0.09719(19) 0.2547(2) 0.0254(7) Uani d . 1 . .
    C C11 0.8898(7) -0.1011(2) 0.1980(2) 0.0245(7) Uani d . 1 . .
    C C12 1.1773(7) -0.0277(2) 0.2972(2) 0.0267(7) Uani d . 1 . .
    N N1 1.0028(6) 0.03130(17) 0.27965(19) 0.0254(6) Uani d . 1 . .
    C C13 1.0402(7) 0.0969(2) 0.3273(2) 0.0262(7) Uani d . 1 A .
    C C14 1.2342(7) 0.1468(2) 0.3184(2) 0.0290(7) Uani d . 1 . .
    H H14A 1.3454 0.1382 0.2824 0.035 Uiso calc R 1 . .
    C C15 1.2614(8) 0.2100(2) 0.3639(3) 0.0345(9) Uani d . 1 A .
    H H15A 1.3917 0.2440 0.3587 0.041 Uiso calc R 1 . .
    C C16 1.0928(9) 0.2223(2) 0.4175(2) 0.0358(9) Uani d . 1 . .
    C C17 0.9001(8) 0.1711(3) 0.4258(2) 0.0363(9) Uani d . 1 A .
    H H17A 0.7891 0.1793 0.4619 0.044 Uiso calc R 1 . .
    C C18 0.8716(8) 0.1078(2) 0.3807(2) 0.0322(8) Uani d . 1 . .
    H H18A 0.7424 0.0735 0.3861 0.039 Uiso calc R 1 A .
    C C19 1.1063(12) 0.2905(3) 0.4660(3) 0.0525(14) Uani d . 1 A .
    C C20 1.244(3) 0.4000(7) 0.5078(9) 0.065(4) Uani d PD 0.493(17) A 1
    H H20A 1.0810 0.4252 0.4906 0.078 Uiso calc PR 0.493(17) A 1
    H H20B 1.2509 0.3847 0.5610 0.078 Uiso calc PR 0.493(17) A 1
    C C21 1.483(3) 0.4465(6) 0.4943(9) 0.066(4) Uani d PD 0.493(17) A 1
    H H21A 1.4944 0.4896 0.5267 0.098 Uiso calc PR 0.493(17) A 1
    H H21B 1.4645 0.4615 0.4414 0.098 Uiso calc PR 0.493(17) A 1
    H H21C 1.6374 0.4173 0.5066 0.098 Uiso calc PR 0.493(17) A 1
    C C20A 1.343(4) 0.4184(10) 0.4745(8) 0.074(5) Uani d PD 0.507(17) A 2
    H H20C 1.4622 0.4431 0.4452 0.088 Uiso calc PR 0.507(17) A 2
    H H20D 1.1854 0.4470 0.4749 0.088 Uiso calc PR 0.507(17) A 2
    C C21A 1.470(3) 0.3911(11) 0.5553(10) 0.103(7) Uani d PD 0.507(17) A 2
    H H21D 1.4901 0.4322 0.5904 0.155 Uiso calc PR 0.507(17) A 2
    H H21E 1.6372 0.3701 0.5517 0.155 Uiso calc PR 0.507(17) A 2
    H H21F 1.3610 0.3543 0.5737 0.155 Uiso calc PR 0.507(17) A 2
loop_
    _atom_site_aniso_label
    _atom_site_aniso_U_11
    _atom_site_aniso_U_22
    _atom_site_aniso_U_33
    _atom_site_aniso_U_12
    _atom_site_aniso_U_13
    _atom_site_aniso_U_23
    O1 0.0360(15) 0.0291(14) 0.0376(15) 0.0107(12) -0.0006(12) -0.0021(11)
    O2 0.0347(15) 0.0267(14) 0.0483(17) 0.0047(11) -0.0064(13) -0.0026(12)
    O3 0.126(4) 0.056(2) 0.043(2) 0.035(3) 0.014(2) -0.0126(18)
    O4 0.102(4) 0.056(3) 0.152(6) -0.014(3) 0.003(4) -0.071(3)
    C1 0.0237(15) 0.0251(17) 0.0286(17) 0.0035(12) 0.0027(13) -0.0016(13)
    C2 0.0257(16) 0.0246(17) 0.0311(18) -0.0002(13) 0.0050(14) -0.0010(13)
    C3 0.0293(19) 0.034(2) 0.036(2) 0.0037(15) -0.0017(16) -0.0033(16)
    C4 0.034(2) 0.042(2) 0.037(2) 0.0004(17) -0.0010(17) -0.0098(18)
    C5 0.0343(19) 0.0318(19) 0.0340(19) -0.0042(16) 0.0048(16) -0.0082(15)
    C6 0.0308(18) 0.0262(18) 0.0315(18) -0.0034(14) 0.0069(15) -0.0025(14)
    C7 0.042(2) 0.0202(16) 0.039(2) -0.0004(15) 0.0101(17) -0.0030(14)
    C8 0.041(2) 0.0174(16) 0.043(2) 0.0069(15) 0.0071(17) -0.0006(15)
    C9 0.0309(18) 0.0197(15) 0.0367(19) 0.0027(13) 0.0023(15) 0.0004(14)
    C10 0.0268(17) 0.0191(15) 0.0306(17) 0.0019(12) 0.0053(14) 0.0026(13)
    C11 0.0241(16) 0.0217(15) 0.0283(16) -0.0006(12) 0.0054(13) -0.0006(12)
    C12 0.0269(16) 0.0202(15) 0.0324(17) 0.0021(13) 0.0024(13) 0.0033(13)
    N1 0.0261(14) 0.0195(13) 0.0302(15) 0.0014(11) 0.0028(12) -0.0017(11)
    C13 0.0255(16) 0.0226(16) 0.0295(17) 0.0059(13) 0.0008(13) -0.0019(13)
    C14 0.0282(17) 0.0219(16) 0.0370(19) 0.0033(13) 0.0052(14) -0.0028(14)
    C15 0.0288(18) 0.0224(17) 0.051(2) 0.0011(14) 0.0009(17) -0.0081(16)
    C16 0.041(2) 0.0303(19) 0.0328(19) 0.0131(16) -0.0068(16) -0.0080(15)
    C17 0.039(2) 0.041(2) 0.0277(18) 0.0122(17) 0.0023(16) -0.0033(16)
    C18 0.0335(19) 0.033(2) 0.0305(18) 0.0038(15) 0.0059(15) 0.0003(15)
    C19 0.075(4) 0.032(2) 0.044(2) 0.021(2) -0.013(2) -0.0114(19)
    C20 0.092(11) 0.041(6) 0.058(8) -0.012(6) 0.003(7) -0.022(6)
    C21 0.079(9) 0.033(5) 0.085(10) -0.031(6) 0.014(8) -0.014(5)
    C20A 0.082(12) 0.074(11) 0.068(9) 0.014(9) 0.023(8) -0.015(8)
    C21A 0.068(11) 0.102(14) 0.15(2) 0.012(9) 0.047(12) 0.023(13)
_geom_special_details
;
 All s.u.'s (except the s.u. in the dihedral angle between two l.s. planes)
 are estimated using the full covariance matrix.  The cell s.u.'s are taken
 into account individually in the estimation of s.u.'s in distances, angles
 and torsion angles; correlations between s.u.'s in cell parameters are only
 used when they are defined by crystal symmetry.  An approximate (isotropic)
 treatment of cell s.u.'s is used for estimating s.u.'s involving l.s. planes.
;
loop_
    _geom_bond_atom_site_label_1
    _geom_bond_atom_site_label_2
    _geom_bond_site_symmetry_2
    _geom_bond_distance
    _geom_bond_publ_flag
    O1 C1 . 1.217(5) ?
    O2 C12 . 1.210(5) ?
    O3 C19 . 1.188(7) ?
    O4 C19 . 1.300(9) ?
    O4 C20 . 1.576(14) ?
    O4 C20A . 1.581(19) ?
    C1 N1 . 1.406(5) ?
    C1 C2 . 1.468(5) ?
    C2 C3 . 1.377(5) ?
    C2 C11 . 1.410(5) ?
    C3 C4 . 1.417(6) ?
    C3 H3A . 0.9300 ?
    C4 C5 . 1.375(6) ?
    C4 H4A . 0.9300 ?
    C5 C6 . 1.402(6) ?
    C5 H5A . 0.9300 ?
    C6 C7 . 1.415(6) ?
    C6 C11 . 1.424(5) ?
    C7 C8 . 1.370(6) ?
    C7 H7A . 0.9300 ?
    C8 C9 . 1.409(5) ?
    C8 H8A . 0.9300 ?
    C9 C10 . 1.376(5) ?
    C9 H9A . 0.9300 ?
    C10 C11 . 1.410(5) ?
    C10 C12 . 1.476(5) ?
    C12 N1 . 1.405(4) ?
    N1 C13 . 1.448(5) ?
    C13 C14 . 1.379(5) ?
    C13 C18 . 1.387(5) ?
    C14 C15 . 1.389(5) ?
    C14 H14A . 0.9300 ?
    C15 C16 . 1.394(6) ?
    C15 H15A . 0.9300 ?
    C16 C17 . 1.387(7) ?
    C16 C19 . 1.494(6) ?
    C17 C18 . 1.386(6) ?
    C17 H17A . 0.9300 ?
    C18 H18A . 0.9300 ?
    C20 C21 . 1.546(10) ?
    C20 H20A . 0.9700 ?
    C20 H20B . 0.9700 ?
    C21 H21A . 0.9600 ?
    C21 H21B . 0.9600 ?
    C21 H21C . 0.9600 ?
    C20A C21A . 1.555(10) ?
    C20A H20C . 0.9700 ?
    C20A H20D . 0.9700 ?
    C21A H21D . 0.9600 ?
    C21A H21E . 0.9600 ?
    C21A H21F . 0.9600 ?
loop_
    _geom_angle_atom_site_label_1
    _geom_angle_atom_site_label_2
    _geom_angle_atom_site_label_3
    _geom_angle_site_symmetry_1
    _geom_angle_site_symmetry_3
    _geom_angle
    _geom_angle_publ_flag
    C19 O4 C20 . . 98.9(7) ?
    C19 O4 C20A . . 129.7(8) ?
    C20 O4 C20A . . 33.0(6) ?
    O1 C1 N1 . . 119.7(3) ?
    O1 C1 C2 . . 123.7(3) ?
    N1 C1 C2 . . 116.6(3) ?
    C3 C2 C11 . . 120.8(3) ?
    C3 C2 C1 . . 118.9(3) ?
    C11 C2 C1 . . 120.2(3) ?
    C2 C3 C4 . . 119.7(4) ?
    C2 C3 H3A . . 120.1 ?
    C4 C3 H3A . . 120.1 ?
    C5 C4 C3 . . 120.3(4) ?
    C5 C4 H4A . . 119.8 ?
    C3 C4 H4A . . 119.8 ?
    C4 C5 C6 . . 120.8(4) ?
    C4 C5 H5A . . 119.6 ?
    C6 C5 H5A . . 119.6 ?
    C5 C6 C7 . . 122.5(4) ?
    C5 C6 C11 . . 119.3(3) ?
    C7 C6 C11 . . 118.2(3) ?
    C8 C7 C6 . . 121.4(4) ?
    C8 C7 H7A . . 119.3 ?
    C6 C7 H7A . . 119.3 ?
    C7 C8 C9 . . 119.7(4) ?
    C7 C8 H8A . . 120.1 ?
    C9 C8 H8A . . 120.1 ?
    C10 C9 C8 . . 121.0(4) ?
    C10 C9 H9A . . 119.5 ?
    C8 C9 H9A . . 119.5 ?
    C9 C10 C11 . . 119.8(3) ?
    C9 C10 C12 . . 119.7(3) ?
    C11 C10 C12 . . 120.4(3) ?
    C2 C11 C10 . . 121.0(3) ?
    C2 C11 C6 . . 119.1(3) ?
    C10 C11 C6 . . 119.9(3) ?
    O2 C12 N1 . . 120.3(3) ?
    O2 C12 C10 . . 123.7(3) ?
    N1 C12 C10 . . 116.0(3) ?
    C12 N1 C1 . . 125.5(3) ?
    C12 N1 C13 . . 117.8(3) ?
    C1 N1 C13 . . 116.7(3) ?
    C14 C13 C18 . . 122.0(4) ?
    C14 C13 N1 . . 120.5(3) ?
    C18 C13 N1 . . 117.5(3) ?
    C13 C14 C15 . . 119.1(4) ?
    C13 C14 H14A . . 120.5 ?
    C15 C14 H14A . . 120.5 ?
    C14 C15 C16 . . 119.9(4) ?
    C14 C15 H15A . . 120.1 ?
    C16 C15 H15A . . 120.1 ?
    C17 C16 C15 . . 120.0(4) ?
    C17 C16 C19 . . 117.7(4) ?
    C15 C16 C19 . . 122.3(5) ?
    C18 C17 C16 . . 120.6(4) ?
    C18 C17 H17A . . 119.7 ?
    C16 C17 H17A . . 119.7 ?
    C17 C18 C13 . . 118.5(4) ?
    C17 C18 H18A . . 120.8 ?
    C13 C18 H18A . . 120.8 ?
    O3 C19 O4 . . 123.3(5) ?
    O3 C19 C16 . . 124.6(6) ?
    O4 C19 C16 . . 112.0(5) ?
    C21 C20 O4 . . 96.2(9) ?
    C21 C20 H20A . . 112.5 ?
    O4 C20 H20A . . 112.5 ?
    C21 C20 H20B . . 112.5 ?
    O4 C20 H20B . . 112.5 ?
    H20A C20 H20B . . 110.0 ?
    C21A C20A O4 . . 86.6(13) ?
    C21A C20A H20C . . 114.2 ?
    O4 C20A H20C . . 114.2 ?
    C21A C20A H20D . . 114.2 ?
    O4 C20A H20D . . 114.2 ?
    H20C C20A H20D . . 111.4 ?
    C20A C21A H21D . . 109.5 ?
    C20A C21A H21E . . 109.5 ?
    H21D C21A H21E . . 109.5 ?
    C20A C21A H21F . . 109.5 ?
    H21D C21A H21F . . 109.5 ?
    H21E C21A H21F . . 109.5 ?
loop_
    _geom_torsion_atom_site_label_1
    _geom_torsion_atom_site_label_2
    _geom_torsion_atom_site_label_3
    _geom_torsion_atom_site_label_4
    _geom_torsion_site_symmetry_1
    _geom_torsion_site_symmetry_2
    _geom_torsion_site_symmetry_3
    _geom_torsion_site_symmetry_4
    _geom_torsion
    _geom_torsion_publ_flag
    O1 C1 C2 C3 . . . . -1.1(6) ?
    N1 C1 C2 C3 . . . . 179.1(4) ?
    O1 C1 C2 C11 . . . . 179.5(4) ?
    N1 C1 C2 C11 . . . . -0.3(5) ?
    C11 C2 C3 C4 . . . . 1.3(6) ?
    C1 C2 C3 C4 . . . . -178.1(4) ?
    C2 C3 C4 C5 . . . . -0.3(7) ?
    C3 C4 C5 C6 . . . . -0.4(7) ?
    C4 C5 C6 C7 . . . . -179.1(4) ?
    C4 C5 C6 C11 . . . . 0.1(6) ?
    C5 C6 C7 C8 . . . . 178.5(4) ?
    C11 C6 C7 C8 . . . . -0.8(6) ?
    C6 C7 C8 C9 . . . . 0.4(6) ?
    C7 C8 C9 C10 . . . . 0.8(6) ?
    C8 C9 C10 C11 . . . . -1.4(6) ?
    C8 C9 C10 C12 . . . . 178.5(4) ?
    C3 C2 C11 C10 . . . . 178.4(4) ?
    C1 C2 C11 C10 . . . . -2.2(5) ?
    C3 C2 C11 C6 . . . . -1.6(5) ?
    C1 C2 C11 C6 . . . . 177.8(3) ?
    C9 C10 C11 C2 . . . . -179.0(4) ?
    C12 C10 C11 C2 . . . . 1.1(5) ?
    C9 C10 C11 C6 . . . . 1.0(5) ?
    C12 C10 C11 C6 . . . . -179.0(3) ?
    C5 C6 C11 C2 . . . . 0.8(5) ?
    C7 C6 C11 C2 . . . . -179.9(4) ?
    C5 C6 C11 C10 . . . . -179.1(4) ?
    C7 C6 C11 C10 . . . . 0.2(5) ?
    C9 C10 C12 O2 . . . . 1.7(6) ?
    C11 C10 C12 O2 . . . . -178.4(4) ?
    C9 C10 C12 N1 . . . . -177.4(3) ?
    C11 C10 C12 N1 . . . . 2.5(5) ?
    O2 C12 N1 C1 . . . . 175.5(4) ?
    C10 C12 N1 C1 . . . . -5.3(5) ?
    O2 C12 N1 C13 . . . . -7.6(5) ?
    C10 C12 N1 C13 . . . . 171.5(3) ?
    O1 C1 N1 C12 . . . . -175.6(4) ?
    C2 C1 N1 C12 . . . . 4.3(5) ?
    O1 C1 N1 C13 . . . . 7.6(5) ?
    C2 C1 N1 C13 . . . . -172.6(3) ?
    C12 N1 C13 C14 . . . . 76.6(4) ?
    C1 N1 C13 C14 . . . . -106.3(4) ?
    C12 N1 C13 C18 . . . . -104.4(4) ?
    C1 N1 C13 C18 . . . . 72.7(4) ?
    C18 C13 C14 C15 . . . . -0.3(6) ?
    N1 C13 C14 C15 . . . . 178.6(3) ?
    C13 C14 C15 C16 . . . . -0.2(6) ?
    C14 C15 C16 C17 . . . . 0.7(6) ?
    C14 C15 C16 C19 . . . . -177.7(4) ?
    C15 C16 C17 C18 . . . . -0.6(6) ?
    C19 C16 C17 C18 . . . . 177.9(4) ?
    C16 C17 C18 C13 . . . . 0.1(6) ?
    C14 C13 C18 C17 . . . . 0.3(6) ?
    N1 C13 C18 C17 . . . . -178.6(3) ?
    C20 O4 C19 O3 . . . . 0.3(10) ?
    C20A O4 C19 O3 . . . . -13.0(13) ?
    C20 O4 C19 C16 . . . . 176.7(7) ?
    C20A O4 C19 C16 . . . . 163.4(9) ?
    C17 C16 C19 O3 . . . . -4.0(7) ?
    C15 C16 C19 O3 . . . . 174.4(5) ?
    C17 C16 C19 O4 . . . . 179.7(5) ?
    C15 C16 C19 O4 . . . . -1.9(7) ?
    C19 O4 C20 C21 . . . . 176.4(10) ?
    C20A O4 C20 C21 . . . . -22.5(12) ?
    C19 O4 C20A C21A . . . . 84.2(13) ?
    C20 O4 C20A C21A . . . . 59.5(14) ?
loop_
    _geom_hbond_atom_site_label_D
    _geom_hbond_atom_site_label_H
    _geom_hbond_atom_site_label_A
    _geom_hbond_site_symmetry_A
    _geom_hbond_distance_DH
    _geom_hbond_distance_HA
    _geom_hbond_distance_DA
    _geom_hbond_angle_DHA
    _geom_hbond_publ_flag
    C7 H7A O3 2_554 0.93 2.60 3.249(4) 127 yes
    C14 H14A O1 1_655 0.93 2.41 3.312(3) 165 yes
