# Supplementary material for: Ethyl 4-(1,3-dioxo-2,3-dihydro-1H-benzo[de]isoquinolin-2-yl)benzoate
Source: Acta Crystallogr Sect E Struct Rep Online. 2010 Dec 11;67(Pt 1):o98–9. doi: 10.1107/S160053681005049X (PMC3050286; doi:10.1107/S160053681005049X)
Supplement: Supplementary file 2 [file e-67-00o98-Isup2.hkl]

#
# h,k,l, Fc-squared, Fo-squared, sigma(Fo-squared) and status flag
#
data_I
_shelx_title ' qbham in Cc (100K)'
_shelx_refln_list_code          4
_shelx_F_calc_maximum      176.99
_exptl_crystal_F_000       720.00
_reflns_d_resolution_high  0.7099
 
loop_
 _symmetry_equiv_pos_as_xyz
 'x, y, z'
 'x, -y, z+1/2'
 'x+1/2, y+1/2, z'
 'x+1/2, -y+1/2, z+1/2'
 
_cell_length_a     5.2025
_cell_length_b    18.0656
_cell_length_c    17.5600
_cell_angle_alpha  90.000
_cell_angle_beta   98.365
_cell_angle_gamma  90.000
 
_shelx_F_squared_multiplier     1.000
 
loop_
 _refln_index_h
 _refln_index_k
 _refln_index_l
 _refln_F_squared_calc
 _refln_F_squared_meas
 _refln_F_squared_sigma
 _refln_observed_status
   2   0   0      739.58      769.73     11.95 o
   4   0   0       38.35       34.79      4.42 o
   6   0   0       14.22        6.53      8.31 o
   1   1   0     3624.77     3217.59     42.14 o
   3   1   0       91.17       77.59      4.24 o
   5   1   0       36.20       24.84      5.10 o
   7   1   0        7.65        7.32      3.46 o
   0   2   0       16.30       17.18      1.02 o
   2   2   0      180.63      186.35      3.15 o
   4   2   0       25.35       22.22      1.68 o
   6   2   0      188.47      169.57     20.56 o
   1   3   0      237.26      284.67      9.29 o
   3   3   0     2024.88     2390.39     25.57 o
   5   3   0      896.26      911.03     28.47 o
   7   3   0       10.99        4.14      4.71 o
   0   4   0      317.92      264.47      3.91 o
   2   4   0      460.87      514.55      7.41 o
   4   4   0      203.52      198.46      4.78 o
   6   4   0       52.14       60.75      7.52 o
   1   5   0     3271.51     3132.17     40.58 o
   3   5   0       49.43       45.41      2.03 o
   5   5   0      565.21      568.61     22.09 o
   7   5   0       20.83       19.42      4.14 o
   0   6   0       95.22      182.20      4.24 o
   2   6   0     3115.25     3302.09     40.22 o
   4   6   0      159.24      163.67      8.50 o
   6   6   0       15.65       33.81      3.58 o
   1   7   0      224.76      328.04      6.04 o
   3   7   0       76.35      100.26      2.60 o
   5   7   0       67.07       51.39      4.19 o
   0   8   0      393.09      403.11      6.78 o
   2   8   0      153.63      196.96      7.79 o
   4   8   0       61.89       60.70      3.26 o
   6   8   0       21.67       18.66      3.94 o
   1   9   0     2107.49     2170.01     20.34 o
   3   9   0      174.65      164.71      4.58 o
   5   9   0       48.50       40.95      3.29 o
   0  10   0      745.31      814.91     12.31 o
   2  10   0      440.15      448.32      7.69 o
   4  10   0      648.68      692.22     20.94 o
   6  10   0        9.29       18.58      3.40 o
   1  11   0     1329.55     1328.33     13.14 o
   3  11   0       15.10       15.70      2.06 o
   5  11   0      215.17      208.91      6.88 o
   0  12   0        1.47        5.13      1.11 o
   2  12   0      140.12      132.79      3.79 o
   4  12   0      405.23      310.30     12.09 o
   6  12   0        6.58       10.78      3.07 o
   1  13   0      349.99      389.92      6.59 o
   3  13   0      242.76      181.78      4.81 o
   5  13   0       90.51       88.44      4.55 o
   0  14   0     1787.59     1590.42     21.62 o
   2  14   0      438.98      480.18      8.37 o
   4  14   0       12.86       14.92      2.12 o
   6  14   0       43.10       44.97      4.80 o
   1  15   0     1477.26     1342.83     17.15 o
   3  15   0      101.98      105.03      4.16 o
   5  15   0        4.89       16.38      2.95 o
   0  16   0     4894.51     4325.39     56.98 o
   2  16   0      390.29      371.44      7.39 o
   4  16   0       73.80       94.44      4.14 o
   1  17   0      130.24      122.70      4.05 o
   3  17   0      103.16      111.69      4.64 o
   5  17   0        9.12       21.33      3.55 o
   0  18   0       79.95       78.81      4.01 o
   2  18   0       82.17       64.35      4.77 o
   4  18   0       46.42       41.72      3.41 o
   1  19   0        1.53        3.38      2.00 o
   3  19   0       82.73       91.25      4.58 o
   0  20   0       22.00       22.31      5.34 o
   2  20   0        5.00        7.95      2.52 o
   4  20   0        8.68        8.17      2.92 o
   1  21   0       24.65       46.55      3.93 o
   3  21   0       30.05       26.32      3.27 o
   0  22   0        0.89       19.36      8.66 o
   2  22   0      223.57      233.22      7.18 o
   1  23   0      141.68      163.63     10.16 o
   3  23   0        2.90        2.21      2.88 o
   2  24   0       26.29       39.70      5.54 o
   1  25   0      134.06      155.35     12.16 o
  -7   1   1        6.25        6.86      3.29 o
  -5   1   1      175.90      177.35      6.62 o
  -3   1   1       51.33       63.14      2.62 o
  -1   1   1     3376.13     2937.21     35.34 o
   1   1   1     3097.40     2826.29     34.23 o
   3   1   1      966.07      914.60     11.97 o
   5   1   1      168.60      188.98      8.00 o
   7   1   1       13.27       12.75      3.79 o
  -6   2   1      133.57      137.50     21.74 o
  -4   2   1      100.81      112.23      3.57 o
  -2   2   1       15.80       10.71      1.65 o
   0   2   1     1051.63     1108.71     11.19 o
   2   2   1      827.36      695.78     10.56 o
   4   2   1       72.05       68.21      2.97 o
   6   2   1        2.47        5.69      2.93 o
  -7   3   1        8.80        9.13      5.03 o
  -5   3   1      924.59      988.39     29.80 o
  -3   3   1      990.79     1068.53     13.85 o
  -1   3   1      863.36      729.93     13.11 o
   1   3   1    10030.11    10050.72    162.03 o
   3   3   1     1755.02     1752.23     23.36 o
   5   3   1      281.62      246.84      9.85 o
   7   3   1       73.08       57.03      5.26 o
  -6   4   1      224.22      233.79     13.41 o
  -4   4   1       23.68       27.82      1.92 o
  -2   4   1       59.00       82.20      3.65 o
   0   4   1      722.91      636.82      6.50 o
   2   4   1      844.20      806.96      9.29 o
   4   4   1      461.06      460.00      9.13 o
   6   4   1       43.21       39.51      4.03 o
  -7   5   1       17.67       18.53      6.08 o
  -5   5   1      397.02      427.48     10.26 o
  -3   5   1      889.10      931.92     12.46 o
  -1   5   1     1634.78     1584.71     24.65 o
   1   5   1     1540.63     1472.07     16.91 o
   3   5   1       66.34       81.55      2.17 o
   5   5   1      123.22      122.58      5.96 o
   7   5   1       26.85       18.86      4.57 o
  -6   6   1      216.06      240.03     14.88 o
  -4   6   1       65.64       96.90      4.72 o
  -2   6   1     1352.63     1450.84     16.86 o
   0   6   1     1176.23     1202.87     10.37 o
   2   6   1      762.80      803.06     10.40 o
   4   6   1      672.34      690.82     13.21 o
   6   6   1      280.50      262.51      9.68 o
  -7   7   1        5.04        4.97      3.88 o
  -5   7   1        7.43        9.14      2.78 o
  -3   7   1      509.42      499.04     10.23 o
  -1   7   1      422.39      431.15      5.25 o
   1   7   1     5142.35     5256.11     49.26 o
   3   7   1      108.58      129.99      3.57 o
   5   7   1       45.15       40.48      3.14 o
  -6   8   1       44.77       50.79      5.63 o
  -4   8   1       42.63       41.55      3.53 o
  -2   8   1     1768.16     1784.00     28.89 o
   0   8   1     1231.71     1177.71     10.74 o
   2   8   1      111.71      170.16      3.43 o
   4   8   1      118.30      114.34      4.32 o
   6   8   1       22.15       28.99      3.65 o
  -5   9   1       27.19       18.40      2.58 o
  -3   9   1      151.02      175.59      4.05 o
  -1   9   1      318.84      357.03      4.33 o
   1   9   1     2309.99     2393.77     31.74 o
   3   9   1      235.59      197.14      5.16 o
   5   9   1        6.86        9.42      2.46 o
  -6  10   1      119.41      128.60     10.64 o
  -4  10   1      113.13       87.99      3.63 o
  -2  10   1      195.42      261.97      5.20 o
   0  10   1      327.70      333.04      3.88 o
   2  10   1       99.05      109.97      2.97 o
   4  10   1     1211.02     1257.71     31.06 o
   6  10   1      104.20       88.80      5.48 o
  -5  11   1      409.66      379.44     10.95 o
  -3  11   1       59.24       57.98      2.53 o
  -1  11   1     1332.30     1392.28     14.71 o
   1  11   1      551.68      569.53      7.11 o
   3  11   1       54.92       34.57      2.50 o
   5  11   1        4.11        5.15      2.44 o
  -6  12   1       40.04       34.37      4.53 o
  -4  12   1      474.44      444.69     10.72 o
  -2  12   1       48.07       69.87      2.70 o
   0  12   1       90.76      113.26      2.27 o
   2  12   1      258.97      271.48      7.70 o
   4  12   1      359.86      352.62      7.61 o
   6  12   1       21.98       35.05      3.82 o
  -5  13   1       42.02       60.63      3.84 o
  -3  13   1       21.45       28.86      2.16 o
  -1  13   1      971.49      778.46      8.59 o
   1  13   1      748.96      703.31      7.93 o
   3  13   1      515.83      440.68      8.23 o
   5  13   1       15.75       25.54      3.02 o
  -6  14   1        1.06       15.46      3.78 o
  -4  14   1       33.46       31.82      2.54 o
  -2  14   1      215.34      222.96      5.30 o
   0  14   1      367.69      467.26      6.20 o
   2  14   1      712.11      695.24     10.92 o
   4  14   1       27.15       38.09      2.79 o
   6  14   1        7.71       10.29      6.06 o
  -5  15   1       53.06       88.73      4.77 o
  -3  15   1       22.06       21.51      2.77 o
  -1  15   1      787.07      871.66     11.40 o
   1  15   1      241.75      239.41      6.82 o
   3  15   1       14.94       27.28      2.70 o
   5  15   1       70.60       42.87      3.87 o
  -4  16   1      333.07      333.50      8.07 o
  -2  16   1      369.95      408.65      7.39 o
   0  16   1     1358.49     1661.95     31.30 o
   2  16   1      101.14      130.22      4.60 o
   4  16   1      147.02      151.14      5.36 o
  -5  17   1       83.26      122.93      6.16 o
  -3  17   1      246.52      172.50      4.93 o
  -1  17   1       51.24       81.99      3.51 o
   1  17   1       10.12       22.83      2.51 o
   3  17   1       51.77       69.91      3.93 o
   5  17   1       10.55       18.49      3.46 o
  -4  18   1       99.99       70.89      4.17 o
  -2  18   1       14.78       16.57      2.46 o
   0  18   1       59.57       67.17      2.83 o
   2  18   1       28.56       35.60      3.21 o
   4  18   1       46.55       55.03      3.65 o
  -3  19   1      103.73      129.71      4.98 o
  -1  19   1       54.33       55.99      3.40 o
   1  19   1       20.45       31.62      2.87 o
   3  19   1       51.14       37.11      3.65 o
  -4  20   1        0.97        2.15      2.71 o
  -2  20   1       24.94       38.67      3.69 o
   0  20   1       60.82       66.58      5.56 o
   2  20   1       32.53       42.54      3.53 o
   4  20   1       37.49       63.35      4.55 o
  -3  21   1       84.79       98.76      4.99 o
  -1  21   1       28.87       17.52      2.65 o
   1  21   1       12.42       28.69      4.12 o
   3  21   1       94.08       82.58      7.96 o
  -2  22   1       83.55       98.70      6.47 o
   0  22   1       30.13       31.93      7.20 o
   2  22   1       59.05      136.10      6.97 o
  -3  23   1        1.87        2.54      2.95 o
  -1  23   1       46.42       76.50      6.34 o
   1  23   1       84.77       74.72      6.66 o
   3  23   1        1.38        6.88      3.57 o
  -2  24   1       16.68       18.06      4.04 o
   0  24   1       10.94       28.43      7.14 o
   2  24   1       26.21       24.48      5.73 o
  -1  25   1       62.79       98.36      8.83 o
  -6   0   2      348.96      276.58     27.68 o
  -4   0   2      435.43      470.19     10.41 o
  -2   0   2    10164.91    10385.54    163.04 o
   0   0   2     7332.45     6935.24    126.52 o
   2   0   2      813.94      992.17     19.43 o
   4   0   2      216.52      214.95      6.94 o
   6   0   2       32.87       18.97      4.99 o
  -7   1   2        0.19       -1.09      4.21 o
  -5   1   2       79.39       88.69      6.11 o
  -3   1   2      156.21      153.87      3.94 o
  -1   1   2    11790.23    11052.94    118.59 o
   1   1   2     8358.57     7686.07     99.63 o
   3   1   2      529.86      668.84      7.43 o
   5   1   2       66.41       89.04      4.98 o
   7   1   2        1.10        2.69      3.46 o
  -6   2   2      154.84      149.01     25.27 o
  -4   2   2      391.46      404.33      7.49 o
  -2   2   2       91.86       87.19      2.61 o
   0   2   2     9334.04     8933.12    106.85 o
   2   2   2     1759.47     1808.63     20.76 o
   4   2   2      141.32      164.04      3.81 o
   6   2   2       91.67       84.85      8.32 o
  -7   3   2       35.87       33.98      6.11 o
  -5   3   2      827.73      851.89     26.67 o
  -3   3   2      177.61      179.88      4.11 o
  -1   3   2     2070.26     1747.13     40.84 o
   1   3   2     7127.21     6910.57     95.53 o
   3   3   2     1592.71     1477.75     17.38 o
   5   3   2      196.14      175.52      5.80 o
   7   3   2       66.93       57.25     13.46 o
  -6   4   2        2.78        4.74      3.24 o
  -4   4   2      289.78      319.42      6.39 o
  -2   4   2      779.12      827.59     10.67 o
   0   4   2     1094.70      922.74      8.24 o
   2   4   2      441.21      589.49      9.59 o
   4   4   2      953.71      942.31     17.48 o
   6   4   2      180.54      151.40     16.32 o
  -7   5   2        4.71        9.03      5.53 o
  -5   5   2      249.45      267.27      9.92 o
  -3   5   2      149.44      148.62      3.79 o
  -1   5   2     5334.23     5519.91     85.62 o
   1   5   2      361.77      379.87      5.18 o
   3   5   2      115.08       80.64      2.78 o
   5   5   2      429.34      469.73     30.19 o
  -6   6   2        6.91        7.04      3.56 o
  -4   6   2       22.59       21.06      2.07 o
  -2   6   2     1473.61     1727.57     21.91 o
   0   6   2     1758.32     1745.76     15.09 o
   2   6   2      554.48      567.60     10.38 o
   4   6   2     1310.76     1240.15     19.49 o
   6   6   2       10.67       11.93      3.27 o
  -7   7   2        0.66       -0.66      6.01 o
  -5   7   2       13.73       17.50      3.11 o
  -3   7   2       58.95       52.34      3.24 o
  -1   7   2     1327.08     1304.02     14.77 o
   1   7   2      518.70      651.11     14.08 o
   3   7   2       14.41       15.69      1.64 o
   5   7   2       64.15       72.83      4.02 o
  -6   8   2       11.16        9.17      6.83 o
  -4   8   2       83.46       83.83      4.13 o
  -2   8   2      257.39      304.06      7.10 o
   0   8   2     2405.16     2427.68     22.49 o
   2   8   2      203.97      209.40      4.38 o
   4   8   2      188.59      228.87      8.57 o
   6   8   2       51.06       42.80      5.66 o
  -5   9   2        7.86        9.82      2.55 o
  -3   9   2        1.21        8.75      1.91 o
  -1   9   2      729.19      750.09      7.23 o
   1   9   2     1107.18     1161.02     11.46 o
   3   9   2       71.07       48.71      6.25 o
   5   9   2       14.66       13.83      2.70 o
  -6  10   2       24.06       33.06      5.11 o
  -4  10   2       22.85       21.51      2.17 o
  -2  10   2      177.96      220.81      4.62 o
   0  10   2      536.08      551.82      5.52 o
   2  10   2      216.90      272.23      4.60 o
   4  10   2      949.31      872.07     29.47 o
   6  10   2       21.00       29.03      3.92 o
  -5  11   2      438.79      413.73     10.49 o
  -3  11   2      297.18      263.61      4.76 o
  -1  11   2      121.90      148.43      2.81 o
   1  11   2       88.47       67.43      2.58 o
   3  11   2        8.11       21.89      2.07 o
   5  11   2       18.07       20.18      2.94 o
  -6  12   2       21.46       20.30      2.97 o
  -4  12   2      290.66      292.10      8.09 o
  -2  12   2       25.00       32.74      2.07 o
   0  12   2       48.66       48.26      1.60 o
   2  12   2      685.91      668.23     10.99 o
   4  12   2      131.84      141.95      5.13 o
   6  12   2       48.75       45.06      4.14 o
  -5  13   2      291.58      324.73     13.06 o
  -3  13   2      161.68      166.44      4.79 o
  -1  13   2     1364.21     1311.74     14.09 o
   1  13   2      357.14      363.28      4.93 o
   3  13   2      625.51      550.81     14.49 o
   5  13   2        4.59        5.97      2.44 o
  -6  14   2       54.53       63.55      6.37 o
  -4  14   2      321.58      269.05      6.77 o
  -2  14   2        8.94        5.74      1.47 o
   0  14   2      621.37      569.23      6.81 o
   2  14   2      412.66      456.73     12.15 o
   4  14   2        4.12        3.96      2.07 o
  -5  15   2       31.86       31.13      3.54 o
  -3  15   2       86.78      112.82      4.00 o
  -1  15   2      862.97      883.63     11.59 o
   1  15   2      422.58      395.86      6.67 o
   3  15   2       32.89       20.85      2.55 o
   5  15   2       26.38       23.29      3.37 o
  -4  16   2      226.56      226.00      6.02 o
  -2  16   2       19.94       35.16      2.44 o
   0  16   2     1970.28     1861.54     17.94 o
   2  16   2       99.34       69.09      3.56 o
   4  16   2       22.51       28.14      3.15 o
  -5  17   2      117.20      121.11      5.64 o
  -3  17   2       15.45       33.31      2.63 o
  -1  17   2      678.54      602.22     19.45 o
   1  17   2       51.16       50.31      3.32 o
   3  17   2       98.76       97.81      6.19 o
   5  17   2      117.84      106.18      6.69 o
  -4  18   2       15.54       22.85      2.81 o
  -2  18   2        8.13        7.91      2.06 o
   0  18   2      329.41      292.15      5.97 o
   2  18   2       88.32       91.40      4.75 o
   4  18   2       18.33       29.47      3.42 o
  -3  19   2      155.21      144.57      5.34 o
  -1  19   2       19.07       58.39      3.09 o
   1  19   2      168.00      172.18      5.29 o
   3  19   2        0.60        0.87      2.64 o
  -4  20   2        2.95       -2.03      2.56 o
  -2  20   2       56.95      105.72      6.77 o
   0  20   2       21.70       37.97      5.36 o
   2  20   2       21.75        6.52      2.62 o
   4  20   2      211.05      169.95      7.22 o
  -3  21   2       18.67       50.49      3.93 o
  -1  21   2       20.24       26.69      2.88 o
   1  21   2       62.14       42.49      5.03 o
   3  21   2        4.82       -0.57      3.57 o
  -2  22   2       19.21       16.70      2.94 o
   0  22   2      206.85      176.51     10.14 o
   2  22   2      122.35      136.24      5.84 o
  -3  23   2       26.50       25.31      3.55 o
  -1  23   2      115.04      117.93      8.74 o
   1  23   2       54.89      127.20     16.34 o
  -2  24   2       18.25        9.85      3.75 o
   0  24   2      121.23       85.46     16.13 o
   2  24   2        8.71       11.40      5.21 o
  -1  25   2       51.31       36.45      6.34 o
   1  25   2       12.46       10.29      6.41 o
  -7   1   3        3.86        5.45      8.81 o
  -5   1   3      604.04      609.32     21.73 o
  -3   1   3      366.06      407.87      7.37 o
  -1   1   3    20868.46    20021.57    244.63 o
   1   1   3     5522.08     4703.01     50.28 o
   3   1   3      470.06      584.31      6.74 o
   5   1   3       73.80       74.01      5.74 o
   7   1   3       22.81       19.57      4.34 o
  -6   2   3      278.08      282.93     44.52 o
  -4   2   3      421.09      411.25      7.95 o
  -2   2   3      381.50      438.26      7.50 o
   0   2   3    20858.57    19205.07    191.95 o
   2   2   3     1522.95     1864.17     27.00 o
   4   2   3      183.55      217.63      4.89 o
   6   2   3       65.95       69.15      9.40 o
  -7   3   3       18.40       20.95      5.49 o
  -5   3   3      372.93      390.12     18.84 o
  -3   3   3      613.41      644.90      9.16 o
  -1   3   3     6138.60     5984.47     97.37 o
   1   3   3     5482.04     5505.28     64.89 o
   3   3   3       23.42       24.73      1.77 o
   5   3   3       25.54       27.03      2.97 o
   7   3   3      104.55      118.28     10.89 o
  -6   4   3      115.54      106.99     11.54 o
  -4   4   3      517.84      561.27      9.45 o
  -2   4   3     2106.04     1994.47     23.75 o
   0   4   3     4396.82     4390.50     47.49 o
   2   4   3      344.85      392.32      7.08 o
   4   4   3      343.99      309.80      6.86 o
   6   4   3       54.91       42.93      4.25 o
  -7   5   3       86.09       89.76     17.93 o
  -5   5   3      190.68      198.70      7.24 o
  -3   5   3     1105.09     1340.05     23.14 o
  -1   5   3     1571.94     1468.07     22.47 o
   1   5   3       92.24       76.62      2.95 o
   3   5   3      202.14      227.25      4.50 o
   5   5   3       47.50       41.14      3.53 o
  -6   6   3        3.15        3.04      3.43 o
  -4   6   3       60.32       81.08      3.55 o
  -2   6   3     2450.53     2521.48     34.06 o
   0   6   3     1187.19     1247.58     11.98 o
   2   6   3       59.00       59.19      5.83 o
   4   6   3     1087.16     1011.77     18.45 o
   6   6   3       74.34       56.63      4.95 o
  -7   7   3       78.97       64.65      8.66 o
  -5   7   3       93.73       99.03      5.49 o
  -3   7   3       27.41       40.85      2.41 o
  -1   7   3      223.90      307.10      4.32 o
   1   7   3     7646.46     8004.25     78.69 o
   3   7   3       61.96       64.59      3.39 o
   5   7   3       96.01      128.38      5.84 o
  -6   8   3       35.31       36.32      5.21 o
  -4   8   3       29.65       25.35      2.97 o
  -2   8   3      944.94      935.46     13.94 o
   0   8   3     4136.78     4422.63     37.21 o
   2   8   3      255.93      288.09      4.67 o
   4   8   3      605.52      606.14     20.04 o
   6   8   3        8.12        4.12      2.97 o
  -5   9   3        2.97        1.94      2.71 o
  -3   9   3      155.74      133.36      3.46 o
  -1   9   3       95.43       89.57      2.38 o
   1   9   3     1340.93     1430.28     13.82 o
   3   9   3      345.63      300.84     10.72 o
   5   9   3       61.63       57.54      3.98 o
  -6  10   3        4.73        6.84      3.54 o
  -4  10   3       75.79       48.88      2.63 o
  -2  10   3     2529.49     2494.82     34.59 o
   0  10   3      109.04      139.42      2.56 o
   2  10   3      229.03      244.94      9.24 o
   4  10   3      666.50      569.11     15.44 o
   6  10   3       30.45       28.57      5.19 o
  -5  11   3      220.37      261.62      6.47 o
  -3  11   3       10.22       17.28      2.08 o
  -1  11   3      443.75      412.10      4.74 o
   1  11   3       34.39       62.40      1.85 o
   3  11   3      457.49      498.05     16.95 o
   5  11   3      154.00      130.42      5.56 o
  -6  12   3       13.45       14.64      3.19 o
  -4  12   3      336.14      280.22      6.13 o
  -2  12   3      110.68      136.13      3.89 o
   0  12   3      160.91      117.74      2.26 o
   2  12   3      376.95      406.91     10.53 o
   4  12   3       24.43       25.37      2.66 o
   6  12   3       37.77       36.59      4.39 o
  -5  13   3      267.15      264.92      6.89 o
  -3  13   3      587.12      576.26      8.14 o
  -1  13   3     2468.02     2400.53     22.38 o
   1  13   3      621.88      640.58      7.10 o
   3  13   3       31.66       63.55      5.32 o
   5  13   3       23.30       25.35      3.17 o
  -6  14   3       12.85       16.68      3.90 o
  -4  14   3      109.53      158.00      5.29 o
  -2  14   3      104.18       96.97      3.03 o
   0  14   3      134.72      121.89      2.82 o
   2  14   3        1.08       95.10      5.13 o
   4  14   3      121.24      157.02      7.15 o
  -5  15   3       92.06      103.29      4.94 o
  -3  15   3        4.61        7.18      1.72 o
  -1  15   3     1114.63     1035.92     12.50 o
   1  15   3      223.51      189.26      5.07 o
   3  15   3      263.54      162.29      5.17 o
   5  15   3        6.81        5.88      2.78 o
  -4  16   3      190.77      192.13      5.20 o
  -2  16   3       21.18       30.79      2.34 o
   0  16   3      765.46      673.88      7.84 o
   2  16   3      192.85      173.97      8.24 o
   4  16   3       46.79       48.01      3.64 o
  -5  17   3       56.05       52.80      4.15 o
  -3  17   3        4.45       15.91      2.26 o
  -1  17   3      978.30     1076.07     13.87 o
   1  17   3       62.29       86.80      3.85 o
   3  17   3       31.11       30.26      3.41 o
   5  17   3       63.49       95.10      6.48 o
  -4  18   3       77.84       71.56      3.89 o
  -2  18   3       39.82       31.65      2.82 o
   0  18   3      357.68      412.49      7.38 o
   2  18   3       67.41       72.73      5.09 o
   4  18   3       18.12       13.22      3.24 o
  -3  19   3       75.88       68.66      4.32 o
  -1  19   3      262.76      225.70      5.45 o
   1  19   3       11.52       19.13      2.63 o
   3  19   3        3.04        6.94      2.98 o
  -4  20   3       21.04       10.47      3.36 o
  -2  20   3      152.34      146.77      5.95 o
   0  20   3       58.92       64.18      6.37 o
   2  20   3       13.55        5.02      2.68 o
   4  20   3      154.40      166.28     10.27 o
  -3  21   3      121.98      123.07      5.47 o
  -1  21   3       51.94       59.64      3.74 o
   1  21   3       54.86       49.50      5.96 o
   3  21   3        4.63        1.52      3.28 o
  -2  22   3       29.07       29.35      3.78 o
   0  22   3       93.85      140.76     10.16 o
   2  22   3       24.07       11.01      3.47 o
  -3  23   3        5.11       14.31      3.37 o
  -1  23   3       21.68       37.51     10.65 o
   1  23   3      294.93      248.18     14.62 o
  -2  24   3       16.05       38.32      4.44 o
   0  24   3       54.86       85.19     16.35 o
   2  24   3       23.67       20.70      9.06 o
  -1  25   3       16.13       10.91      5.43 o
  -6   0   4      104.24       98.13     20.16 o
  -4   0   4      805.55      857.71     19.93 o
  -2   0   4      135.82      110.24     13.37 o
   0   0   4     2822.54     2671.97     32.77 o
   2   0   4     4349.10     4004.11     69.30 o
   4   0   4      130.52      147.71      7.73 o
   6   0   4       32.25       22.01      5.41 o
  -7   1   4        8.87        5.14      9.60 o
  -5   1   4      253.59      289.70      9.14 o
  -3   1   4      103.31       97.59      2.96 o
  -1   1   4    31326.40    30052.84    445.64 o
   1   1   4     4896.44     3992.10     41.85 o
   3   1   4      208.37      203.88      4.93 o
   5   1   4      144.66      131.88      5.10 o
  -6   2   4      401.65      406.47     83.16 o
  -4   2   4      122.88      151.19      3.91 o
  -2   2   4      405.49      474.19      6.87 o
   0   2   4     4216.87     4041.74     38.71 o
   2   2   4     2651.15     2688.14     37.39 o
   4   2   4        6.78       11.41      1.87 o
   6   2   4       22.27       19.27      3.58 o
  -7   3   4       19.35       20.41      5.69 o
  -5   3   4       35.37       48.71      4.22 o
  -3   3   4       28.35       31.80      1.67 o
  -1   3   4     8605.11     8416.19    100.50 o
   1   3   4     6620.52     6196.10     73.12 o
   3   3   4      228.89      195.04      7.62 o
   5   3   4      289.41      293.26     12.39 o
  -6   4   4      139.07      150.84      7.73 o
  -4   4   4      399.11      377.09      7.18 o
  -2   4   4      396.38      455.80      6.30 o
   0   4   4      579.91      568.16      6.07 o
   2   4   4     1222.51     1326.81     23.31 o
   4   4   4      728.36      672.55     13.78 o
   6   4   4      101.15      119.53     11.75 o
  -7   5   4       43.87       49.00      7.37 o
  -5   5   4      100.47       92.18      5.98 o
  -3   5   4     1341.63     1394.14     18.03 o
  -1   5   4      554.34      507.68      7.52 o
   1   5   4     1556.56     1664.45     19.89 o
   3   5   4       61.61       68.92      3.05 o
   5   5   4      121.20       90.37      6.58 o
  -6   6   4        1.66        4.59      3.13 o
  -4   6   4      138.24      142.00      4.69 o
  -2   6   4     1283.24     1369.93     16.18 o
   0   6   4     1417.60     1389.58     13.36 o
   2   6   4      492.42      485.79     12.92 o
   4   6   4      985.71      923.08     21.77 o
   6   6   4        4.48        6.59      3.34 o
  -7   7   4        0.58       11.73      5.15 o
  -5   7   4       19.52       25.25      3.46 o
  -3   7   4      398.28      378.68      9.03 o
  -1   7   4     1929.30     1799.87     16.60 o
   1   7   4      120.69      314.48      6.05 o
   3   7   4      230.52      240.27      7.27 o
   5   7   4      112.20      103.78      7.28 o
  -6   8   4        0.15        5.95      3.50 o
  -4   8   4       40.23       59.40      3.59 o
  -2   8   4     1342.39     1373.12     20.17 o
   0   8   4     1886.48     2278.77     19.69 o
   2   8   4       33.72       65.63      2.26 o
   4   8   4       46.56       69.30      4.25 o
   6   8   4        3.85        4.03      4.23 o
  -5   9   4       60.34       64.34      4.68 o
  -3   9   4      126.52      127.73      3.36 o
  -1   9   4     1183.05     1229.22     10.94 o
   1   9   4      452.19      490.22      5.36 o
   3   9   4      915.82      861.61     18.06 o
   5   9   4       52.35       59.39      4.88 o
  -6  10   4        8.69        7.52      3.27 o
  -4  10   4      145.96      133.75      4.16 o
  -2  10   4       51.53      140.81      7.02 o
   0  10   4      102.07      137.35      2.33 o
   2  10   4      909.88      880.21     14.03 o
   4  10   4      208.90      238.62      8.86 o
   6  10   4        8.64        8.34      3.49 o
  -5  11   4      544.73      578.16     10.40 o
  -3  11   4      234.57      201.54      4.40 o
  -1  11   4       29.94       41.16      1.46 o
   1  11   4      451.71      425.05      5.06 o
   3  11   4      823.19      819.22     25.57 o
   5  11   4       78.50       86.04      4.86 o
  -6  12   4       86.05       69.28      5.74 o
  -4  12   4      185.14      222.18      5.95 o
  -2  12   4       33.78       54.56      2.58 o
   0  12   4      208.62      231.46      4.68 o
   2  12   4      565.90      524.73      8.94 o
   4  12   4       29.92       17.48      2.46 o
   6  12   4       65.98       76.37      6.28 o
  -5  13   4      163.07      164.31      9.56 o
  -3  13   4      249.77      247.77      5.06 o
  -1  13   4      385.58      410.33      6.97 o
   1  13   4       78.60       94.45      2.55 o
   3  13   4      164.02      115.81      4.39 o
   5  13   4       35.06       28.27      3.29 o
  -6  14   4      151.49      157.31      7.63 o
  -4  14   4      131.84      140.20      4.83 o
  -2  14   4      619.52      638.67      9.40 o
   0  14   4        2.68        8.65      1.15 o
   2  14   4     1322.19     1098.09     16.37 o
   4  14   4       41.64       67.12      7.29 o
  -5  15   4       73.14       74.30      4.37 o
  -3  15   4       90.31       94.72      3.57 o
  -1  15   4     1870.08     1661.03     17.79 o
   1  15   4       53.60       52.95      2.65 o
   3  15   4      111.66      119.48      7.11 o
   5  15   4       18.98       12.76      3.18 o
  -4  16   4      100.46       97.29      3.83 o
  -2  16   4       55.79       61.48      2.80 o
   0  16   4      147.13      124.74      3.17 o
   2  16   4      313.14      282.61      8.58 o
   4  16   4        6.11       30.27      3.54 o
  -5  17   4       19.34       27.32      3.48 o
  -3  17   4       75.05       72.62      3.62 o
  -1  17   4     1665.17     1565.89     19.52 o
   1  17   4      429.53      367.55      7.79 o
   3  17   4       29.10       22.65      3.20 o
   5  17   4       38.95       49.37      5.29 o
  -4  18   4       27.57       29.71      2.83 o
  -2  18   4       17.45       18.89      2.87 o
   0  18   4      436.92      464.63      8.55 o
   2  18   4      141.65      118.56      5.21 o
   4  18   4       12.64       16.64      3.50 o
  -3  19   4      102.99       99.27      5.90 o
  -1  19   4       53.35       53.32      3.16 o
   1  19   4       27.52       34.44      3.26 o
   3  19   4       46.56       54.76      6.11 o
  -4  20   4       50.86       48.06      3.75 o
  -2  20   4       17.87       31.81      3.12 o
   0  20   4       67.74       67.68      8.10 o
   2  20   4        5.31        5.10      2.72 o
   4  20   4      260.97      328.45     20.35 o
  -3  21   4       56.92       97.04      5.98 o
  -1  21   4       12.75       23.86      2.81 o
   1  21   4       32.14       43.64      5.79 o
   3  21   4       13.97       11.65      4.63 o
  -2  22   4       40.81       45.71      3.78 o
   0  22   4      184.52      204.44     17.71 o
   2  22   4       17.24       41.39      6.49 o
  -3  23   4        0.07        7.70      3.63 o
  -1  23   4       12.92       20.32      4.93 o
   1  23   4        8.21       48.03     12.86 o
  -2  24   4       94.58       97.40      5.28 o
   0  24   4       80.27       67.87     15.07 o
  -7   1   5        0.51        4.86      8.85 o
  -5   1   5      321.75      369.71      8.50 o
  -3   1   5       67.16       78.99      3.63 o
  -1   1   5    13058.62    11247.40    153.69 o
   1   1   5      134.60       90.91      2.10 o
   3   1   5      404.92      413.85      8.34 o
   5   1   5       23.58        8.21      2.35 o
  -6   2   5      322.11      285.41     35.01 o
  -4   2   5      282.50      262.95      4.96 o
  -2   2   5      253.09      267.50      4.38 o
   0   2   5     7836.88     7675.63     71.23 o
   2   2   5      935.87      970.32     12.59 o
   4   2   5      119.67      151.31      4.73 o
   6   2   5        5.47        1.99      2.94 o
  -7   3   5        6.71       10.87     12.07 o
  -5   3   5       49.93       64.15      3.77 o
  -3   3   5      666.60      698.68      8.99 o
  -1   3   5     1184.07     1099.84     17.55 o
   1   3   5     4414.18     4039.67     45.10 o
   3   3   5       72.17       74.60      3.75 o
   5   3   5      131.88      123.58      5.70 o
  -6   4   5      152.29      162.60     12.06 o
  -4   4   5      657.11      668.91      9.65 o
  -2   4   5     2027.42     2067.31     24.89 o
   0   4   5     1286.22     1335.94     14.61 o
   2   4   5     1304.81     1253.55     16.79 o
   4   4   5       97.48      109.22      4.82 o
   6   4   5      100.13       92.99     21.70 o
  -7   5   5      126.63      147.04     23.82 o
  -5   5   5       14.20        6.92      2.03 o
  -3   5   5      171.06      199.46      4.30 o
  -1   5   5      360.09      309.05      4.39 o
   1   5   5      100.09      168.22      4.31 o
   3   5   5     1020.64     1039.59     19.80 o
   5   5   5       14.47       23.69      3.20 o
  -6   6   5        7.02        5.27      3.37 o
  -4   6   5       23.52       15.42      2.10 o
  -2   6   5      346.18      392.09      5.20 o
   0   6   5     3956.65     3889.11     34.46 o
   2   6   5      661.01      682.64     11.07 o
   4   6   5      270.90      293.82      7.05 o
   6   6   5       30.19       21.83      3.90 o
  -7   7   5       52.09       55.50      8.00 o
  -5   7   5       38.62       43.90      4.12 o
  -3   7   5       92.80      121.44      6.82 o
  -1   7   5      176.60      179.93      3.72 o
   1   7   5      323.86      356.37      4.84 o
   3   7   5     1553.47     1370.57     33.98 o
   5   7   5       73.64       42.46      3.98 o
  -6   8   5       26.20       40.20      3.66 o
  -4   8   5      121.54      146.44      4.71 o
  -2   8   5      247.46      262.91      5.29 o
   0   8   5     3481.23     3479.87     31.15 o
   2   8   5      218.68      159.74      3.49 o
   4   8   5       74.19       76.64      3.65 o
   6   8   5       28.24       31.36      4.54 o
  -5   9   5      152.67      141.48      6.84 o
  -3   9   5       96.70       98.68      2.99 o
  -1   9   5      200.43      206.93      3.46 o
   1   9   5      617.58      532.93      7.99 o
   3   9   5     1123.31     1102.89     29.88 o
   5   9   5       42.25       47.08      4.83 o
  -6  10   5        5.44       -2.15      3.10 o
  -4  10   5        7.38       12.03      2.30 o
  -2  10   5      337.70      319.21     11.57 o
   0  10   5      686.34      642.67      6.78 o
   2  10   5        6.74       52.51      3.94 o
   4  10   5      252.20      241.60      9.09 o
   6  10   5        0.69        3.37      3.73 o
  -5  11   5       58.03       72.48      4.73 o
  -3  11   5       83.70      101.49      2.94 o
  -1  11   5      309.41      311.21      4.02 o
   1  11   5      330.74      277.61      3.97 o
   3  11   5     1123.60     1086.65     17.60 o
   5  11   5      145.71      172.05     10.70 o
  -6  12   5       34.56       39.59      4.97 o
  -4  12   5      358.61      323.30      7.00 o
  -2  12   5     1010.54      875.25     11.66 o
   0  12   5      903.61      795.96      8.35 o
   2  12   5      391.84      423.22      7.37 o
   4  12   5       60.65       47.56      3.42 o
   6  12   5        5.46        8.15      4.58 o
  -5  13   5      111.84      106.21      4.38 o
  -3  13   5      564.53      565.31      8.22 o
  -1  13   5      282.42      231.72      4.03 o
   1  13   5      442.87      376.35      5.17 o
   3  13   5       58.43       44.55      3.06 o
   5  13   5       49.12       70.08      7.22 o
  -6  14   5       50.55       90.32      6.60 o
  -4  14   5      196.24      220.72      5.50 o
  -2  14   5     1119.77     1109.52     13.74 o
   0  14   5        1.09        2.31      1.26 o
   2  14   5      347.62      359.85     11.84 o
   4  14   5      161.82      118.87      5.53 o
  -5  15   5       44.53       39.53      3.54 o
  -3  15   5      420.18      391.66      6.78 o
  -1  15   5       18.38      146.52      4.72 o
   1  15   5        7.17       23.76      2.04 o
   3  15   5      158.71      166.49      8.96 o
   5  15   5        0.82        8.14      3.44 o
  -4  16   5       21.48       22.93      2.96 o
  -2  16   5       44.10       43.68      2.46 o
   0  16   5        7.42       27.24      1.90 o
   2  16   5       13.44       36.41      3.36 o
   4  16   5       81.92       71.31      4.28 o
  -5  17   5       39.16       29.71      3.69 o
  -3  17   5        3.56       27.47      2.50 o
  -1  17   5      470.82      600.42      9.42 o
   1  17   5      122.18      105.16      5.57 o
   3  17   5       43.08       36.37      5.24 o
  -4  18   5       10.35       27.59      3.28 o
  -2  18   5        1.65        6.45      2.10 o
   0  18   5      346.89      349.54      7.65 o
   2  18   5        7.18       21.96      3.31 o
   4  18   5       56.65       78.52      8.04 o
  -3  19   5       46.12       56.40      3.75 o
  -1  19   5      233.30      191.61      5.89 o
   1  19   5       79.05      123.30      6.91 o
   3  19   5        4.28       13.05      3.37 o
  -4  20   5      121.23      151.93      5.70 o
  -2  20   5       31.42       26.47      2.97 o
   0  20   5      205.12      177.24      7.62 o
   2  20   5       18.29       30.06      4.11 o
   4  20   5       89.76      131.84     12.37 o
  -3  21   5       75.12       80.37      4.62 o
  -1  21   5      145.82      138.57      6.92 o
   1  21   5       10.97       23.66      6.28 o
   3  21   5       21.57       23.75      5.85 o
  -2  22   5       13.30       50.32      4.61 o
   0  22   5      212.78      188.11     12.91 o
   2  22   5       53.57       38.53      7.44 o
  -1  23   5        7.75        3.41      4.10 o
   1  23   5      150.74      164.19     14.91 o
  -2  24   5       49.41       57.08      4.95 o
   0  24   5       15.87       10.12      6.16 o
  -6   0   6      396.17      388.59     24.57 o
  -4   0   6      121.58      119.25      8.79 o
  -2   0   6     1175.78     1256.57     31.90 o
   0   0   6      576.23      653.58      8.93 o
   2   0   6     3082.66     3455.87     66.15 o
   4   0   6      484.93      461.21     13.70 o
   6   0   6       87.48      100.49     15.32 o
  -7   1   6       17.33       19.19     10.01 o
  -5   1   6       70.44       69.79      4.23 o
  -3   1   6      372.17      369.31      7.05 o
  -1   1   6     2636.64     2149.46     30.26 o
   1   1   6      973.97     1129.92     11.67 o
   3   1   6      322.68      334.24      6.02 o
   5   1   6       91.64       86.42      4.55 o
  -6   2   6      416.00      397.22     55.59 o
  -4   2   6      288.95      282.63      5.21 o
  -2   2   6     3081.52     3083.17     36.35 o
   0   2   6      329.42      339.38      3.98 o
   2   2   6      391.70      410.91      5.65 o
   4   2   6      732.74      639.59     11.24 o
   6   2   6        2.96        3.48      3.16 o
  -7   3   6       76.41       55.85     16.67 o
  -5   3   6      222.37      209.13      5.54 o
  -3   3   6      501.82      517.29      7.04 o
  -1   3   6     2332.31     2291.73     34.69 o
   1   3   6      789.98      667.33      7.28 o
   3   3   6       17.30       23.33      1.79 o
   5   3   6       86.29       50.53      4.20 o
  -6   4   6       50.46       53.14      9.30 o
  -4   4   6      479.24      504.78     10.59 o
  -2   4   6      128.82      175.02      3.12 o
   0   4   6      627.57      541.97      6.37 o
   2   4   6     2499.05     2403.84     30.68 o
   4   4   6      263.81      299.93      6.84 o
   6   4   6      163.00      144.88     20.66 o
  -7   5   6       14.05       30.27      6.82 o
  -5   5   6       99.42      106.67      4.22 o
  -3   5   6      517.83      523.44      7.83 o
  -1   5   6      874.95      870.43      9.20 o
   1   5   6     7595.05     7429.89     84.65 o
   3   5   6      619.52      590.80     11.18 o
   5   5   6       18.11        6.43      3.43 o
  -6   6   6        0.98        0.61      3.25 o
  -4   6   6       60.53       62.62      3.31 o
  -2   6   6      567.14      486.14      6.55 o
   0   6   6     5949.20     6185.13     66.24 o
   2   6   6      347.33      350.41      5.95 o
   4   6   6      259.96      281.40      7.81 o
   6   6   6       19.21       14.33      3.64 o
  -5   7   6       92.78       84.45      5.63 o
  -3   7   6       77.22       94.03      3.41 o
  -1   7   6      865.12      930.07     10.37 o
   1   7   6      619.50      610.72      7.75 o
   3   7   6      429.08      458.94     11.73 o
   5   7   6       81.96       81.78      5.62 o
  -6   8   6        4.14        5.81      3.47 o
  -4   8   6       59.98       66.26      3.58 o
  -2   8   6      209.95      207.43      4.54 o
   0   8   6      899.96      909.42      8.89 o
   2   8   6      157.83      163.91      5.25 o
   4   8   6       85.59       51.35      3.19 o
   6   8   6       38.69       28.34      4.34 o
  -5   9   6      120.79      119.50      6.60 o
  -3   9   6      106.67      104.25      3.13 o
  -1   9   6      472.80      512.99      5.18 o
   1   9   6       46.09       78.95      2.31 o
   3   9   6     1890.10     1755.76     36.06 o
   5   9   6       25.36       24.70      3.47 o
  -6  10   6       47.41       54.78      4.61 o
  -4  10   6       45.16       58.36      3.32 o
  -2  10   6      204.41      174.29      6.11 o
   0  10   6     2014.89     2161.98     26.90 o
   2  10   6      371.58      406.01      9.39 o
   4  10   6       99.58      110.18      4.55 o
   6  10   6       28.65       24.36      4.52 o
  -5  11   6      206.09      181.77      7.74 o
  -3  11   6      384.20      412.25      6.35 o
  -1  11   6      105.52      115.21      2.50 o
   1  11   6      105.76      103.39      3.03 o
   3  11   6      156.59      133.43      5.05 o
   5  11   6        1.15        0.63      2.89 o
  -6  12   6      172.69      195.36     13.70 o
  -4  12   6      180.76      160.24      4.75 o
  -2  12   6     1636.01     1625.59     19.16 o
   0  12   6       77.17       77.88      2.22 o
   2  12   6      450.46      444.80      7.70 o
   4  12   6      110.98      110.82      4.90 o
  -5  13   6       29.62       37.32      3.07 o
  -3  13   6      143.55      146.53      3.91 o
  -1  13   6      174.28      151.61      3.62 o
   1  13   6       13.94       19.31      1.79 o
   3  13   6       41.20       54.97      3.78 o
   5  13   6      134.35      144.18     12.32 o
  -6  14   6      147.77      161.57      7.85 o
  -4  14   6      118.94      108.92      4.57 o
  -2  14   6      480.16      475.02      7.34 o
   0  14   6       17.86       23.33      1.51 o
   2  14   6       64.32       69.97      3.66 o
   4  14   6        5.10        8.24      2.52 o
  -5  15   6        3.73       14.02      2.87 o
  -3  15   6      140.31      140.31      4.40 o
  -1  15   6      285.35      220.23      5.32 o
   1  15   6      474.75      361.36      7.87 o
   3  15   6       82.62       86.96      4.37 o
   5  15   6       28.52       38.17      4.40 o
  -4  16   6        4.49        7.72      2.35 o
  -2  16   6       99.38      103.92      3.75 o
   0  16   6       38.15       43.16      2.74 o
   2  16   6      234.48      161.06      7.51 o
   4  16   6       79.66       74.42      4.80 o
  -5  17   6       43.88       50.19      4.48 o
  -3  17   6       73.52       60.36      3.22 o
  -1  17   6      966.21      924.67     17.15 o
   1  17   6       18.35       34.00      3.18 o
   3  17   6       27.93       22.21      3.43 o
  -4  18   6       27.65       24.70      3.27 o
  -2  18   6       62.54       61.86      3.36 o
   0  18   6      190.97      257.32      9.73 o
   2  18   6        7.06       22.80      4.55 o
   4  18   6      150.43      109.25      6.19 o
  -3  19   6       17.13       11.62      2.56 o
  -1  19   6      325.87      326.92      7.50 o
   1  19   6       31.57       31.89      4.21 o
   3  19   6       71.87       56.39      5.69 o
  -4  20   6        4.73       36.89      3.62 o
  -2  20   6       19.59       23.96      2.92 o
   0  20   6       61.65       99.56      6.29 o
   2  20   6       75.67       55.44      5.86 o
  -3  21   6       15.83       15.83      3.05 o
  -1  21   6       80.10      113.69      5.34 o
   1  21   6      143.17      138.13     13.07 o
   3  21   6       53.41       41.37      4.54 o
  -2  22   6      110.55       85.65      4.72 o
   0  22   6       34.97       55.98     10.84 o
   2  22   6       88.33      113.34     18.90 o
  -1  23   6       81.52       71.51      8.18 o
   1  23   6       95.42      103.12     13.47 o
   0  24   6       54.90       43.60      8.48 o
  -7   1   7      124.01      103.03     15.51 o
  -5   1   7       44.83       55.68      3.83 o
  -3   1   7      213.70      197.78      4.76 o
  -1   1   7     3711.22     3830.70     47.79 o
   1   1   7     2552.62     2348.23     23.27 o
   3   1   7       72.44       67.56      2.83 o
   5   1   7       60.39       56.65      4.09 o
  -6   2   7      185.22      199.59     21.77 o
  -4   2   7      450.91      495.01      8.04 o
  -2   2   7     7848.26     8409.51    104.60 o
   0   2   7       49.39       66.11      1.57 o
   2   2   7       40.83       35.79      1.60 o
   4   2   7       13.53       11.36      2.20 o
   6   2   7        0.98        1.02      3.21 o
  -7   3   7       14.67       13.01     12.67 o
  -5   3   7       12.71       11.76      2.59 o
  -3   3   7      588.80      586.65      9.63 o
  -1   3   7      654.57      694.93      9.18 o
   1   3   7      392.21      427.89      5.31 o
   3   3   7       33.43       34.86      2.51 o
   5   3   7       15.76        8.17      2.68 o
  -6   4   7       62.14       56.40      9.33 o
  -4   4   7      556.60      577.76      9.35 o
  -2   4   7     2616.41     2789.80     30.59 o
   0   4   7      477.66      480.25      6.03 o
   2   4   7      401.96      420.55      6.56 o
   4   4   7       31.59       69.81      3.78 o
   6   4   7       23.04       25.58      4.33 o
  -7   5   7       13.42       30.99      5.39 o
  -5   5   7       99.67      115.96      4.36 o
  -3   5   7      919.93      922.97     13.00 o
  -1   5   7      625.98      550.63      6.31 o
   1   5   7     1007.45     1113.72     12.00 o
   3   5   7      172.40      146.40      4.67 o
   5   5   7       17.33       25.61      3.73 o
  -6   6   7       29.95       42.08      4.21 o
  -4   6   7      125.84      107.55      4.00 o
  -2   6   7      158.05      149.37      2.80 o
   0   6   7     2561.52     2630.09     26.81 o
   2   6   7     1229.91     1274.40     16.37 o
   4   6   7       68.96       88.96      4.33 o
   6   6   7       66.89       62.80      5.37 o
  -5   7   7       26.37       18.86      3.01 o
  -3   7   7       14.16       11.68      1.71 o
  -1   7   7      173.12      222.84      2.96 o
   1   7   7      237.06      298.81      4.50 o
   3   7   7     3646.10     3566.17     46.78 o
   5   7   7       27.90       28.63      3.58 o
  -6   8   7       56.55       50.45      4.78 o
  -4   8   7        7.51        9.44      2.07 o
  -2   8   7      180.02      197.17      4.55 o
   0   8   7      251.64      317.57      5.66 o
   2   8   7      359.39      344.87      7.45 o
   4   8   7       89.82      133.19      4.78 o
   6   8   7       15.52        8.71      3.69 o
  -5   9   7      165.26      205.63     11.53 o
  -3   9   7      129.46      134.85      3.38 o
  -1   9   7      277.53      322.84      3.93 o
   1   9   7        6.98        3.67      0.93 o
   3   9   7     2501.25     2509.03     68.40 o
   5   9   7       28.08       24.20      3.74 o
  -6  10   7       39.87       30.83      4.56 o
  -4  10   7       26.32       30.02      2.61 o
  -2  10   7      206.30      211.40      5.54 o
   0  10   7      762.09      978.67     10.79 o
   2  10   7      284.05      277.96      6.27 o
   4  10   7       40.00       38.97      3.19 o
   6  10   7       11.75        5.16      9.34 o
  -5  11   7       35.09       30.62      3.97 o
  -3  11   7     1095.57     1029.86     12.68 o
  -1  11   7      377.32      368.28      6.59 o
   1  11   7       97.92      124.55      3.43 o
   3  11   7       62.57       74.75      4.46 o
   5  11   7        5.42        4.48      3.15 o
  -6  12   7       91.00      102.37      6.05 o
  -4  12   7       87.95       68.17      3.53 o
  -2  12   7     3348.20     3302.29     35.41 o
   0  12   7      116.07       97.11      2.44 o
   2  12   7       29.53       37.72      2.73 o
   4  12   7       18.62       27.48      3.14 o
  -5  13   7       12.32       11.10      2.59 o
  -3  13   7      601.12      549.42      8.10 o
  -1  13   7       60.98       56.58      2.62 o
   1  13   7       83.87       66.88      2.50 o
   3  13   7       32.05       28.54      2.96 o
   5  13   7       61.78       64.87      5.40 o
  -4  14   7       18.14       19.04      2.65 o
  -2  14   7      628.32      554.78      8.20 o
   0  14   7       36.74       38.64      1.90 o
   2  14   7      246.39      187.69      6.16 o
   4  14   7       26.74       14.63      3.00 o
  -5  15   7       40.95       52.15      3.66 o
  -3  15   7       70.62       93.47      3.99 o
  -1  15   7       56.53       51.55      2.79 o
   1  15   7      287.77      275.96      9.01 o
   3  15   7       28.49       47.15      3.85 o
   5  15   7       44.95       44.67      5.82 o
  -4  16   7       28.53       24.63      2.83 o
  -2  16   7      138.87      124.99      3.96 o
   0  16   7       49.22       32.13      2.86 o
   2  16   7      388.92      331.48     13.71 o
   4  16   7      123.86      124.52      9.50 o
  -5  17   7        1.44       12.73      3.88 o
  -3  17   7       17.39       15.17      2.22 o
  -1  17   7      632.19      575.45      9.71 o
   1  17   7      169.95      149.85      5.60 o
   3  17   7        1.99        5.01      2.89 o
  -4  18   7       38.56       33.50      3.32 o
  -2  18   7      113.55      158.13      4.86 o
   0  18   7      241.47      192.18      5.79 o
   2  18   7       58.56       45.36      4.06 o
   4  18   7       42.64       59.17      5.92 o
  -3  19   7       13.48        9.29      2.53 o
  -1  19   7      196.83      198.93      5.67 o
   1  19   7       23.42       27.30      4.23 o
   3  19   7       32.83       29.56      3.99 o
  -4  20   7      156.40      154.37      9.05 o
  -2  20   7       49.75       49.63      3.61 o
   0  20   7       17.31       25.10      4.14 o
   2  20   7       38.92      102.25      6.90 o
  -3  21   7       43.65       64.01      4.58 o
  -1  21   7      209.23      202.15      6.50 o
   1  21   7       85.13      102.85     19.55 o
   3  21   7      110.50      138.43     12.47 o
  -2  22   7       10.32       27.58      3.79 o
   0  22   7      141.37      136.99     14.86 o
   2  22   7      207.58      254.89     53.66 o
  -1  23   7        3.17       11.04      4.80 o
   1  23   7       26.34       17.36      7.66 o
   0  24   7       62.10       63.77     13.65 o
  -6   0   8      132.00      125.15     10.86 o
  -4   0   8        9.20       -0.02      1.98 o
  -2   0   8      438.05      604.16     12.56 o
   0   0   8     1375.26     1233.05     17.58 o
   2   0   8      169.06      165.86      4.52 o
   4   0   8      449.66      325.68     12.91 o
   6   0   8        4.94       -0.68      4.94 o
  -7   1   8      242.96      172.31     18.94 o
  -5   1   8       67.35       82.51      4.44 o
  -3   1   8      318.92      319.20      7.95 o
  -1   1   8      793.90      848.15      9.66 o
   1   1   8     2938.20     3042.80     31.55 o
   3   1   8       48.83       70.09      3.00 o
   5   1   8       34.77       33.57      3.60 o
  -6   2   8       48.97       49.00      5.03 o
  -4   2   8      122.62      117.99      4.34 o
  -2   2   8     3702.79     3473.14     41.04 o
   0   2   8      284.17      258.63      3.73 o
   2   2   8       93.30       94.82      2.36 o
   4   2   8      343.35      375.27      8.90 o
   6   2   8        0.55       -0.03      3.41 o
  -7   3   8       42.42       51.44     14.40 o
  -5   3   8       26.13       17.08      2.70 o
  -3   3   8      253.51      235.60      5.18 o
  -1   3   8      394.96      357.46      5.24 o
   1   3   8      669.17      662.16      7.71 o
   3   3   8      113.85      102.28      3.85 o
   5   3   8       56.71       48.20      4.11 o
  -6   4   8        1.75        5.25      6.39 o
  -4   4   8       77.04      104.08      4.48 o
  -2   4   8     2720.77     2531.90     27.88 o
   0   4   8      359.41      347.47      4.61 o
   2   4   8      659.83      731.43      9.89 o
   4   4   8      256.69      229.44      9.51 o
   6   4   8       40.13       38.90      4.72 o
  -7   5   8        1.33       -4.45      5.16 o
  -5   5   8      486.56      472.33      8.28 o
  -3   5   8      285.66      273.46      4.80 o
  -1   5   8     1582.42     1583.30     16.06 o
   1   5   8     1858.99     1735.42     18.13 o
   3   5   8       57.48       62.32      4.69 o
   5   5   8       62.70       93.86      6.43 o
  -6   6   8       93.24      106.82     10.79 o
  -4   6   8       11.63       11.20      2.00 o
  -2   6   8      594.82      592.97      7.28 o
   0   6   8      513.72      488.48      6.41 o
   2   6   8      416.77      468.14     11.83 o
   4   6   8      148.07      112.96      4.68 o
   6   6   8        8.16       13.58      3.92 o
  -5   7   8       64.08       65.10      4.12 o
  -3   7   8       28.27       36.82      2.46 o
  -1   7   8      423.39      420.41      5.08 o
   1   7   8      370.15      312.71      4.46 o
   3   7   8     1175.80     1333.94     19.14 o
   5   7   8       84.45       78.22      5.61 o
  -6   8   8       25.36       31.06      5.50 o
  -4   8   8       71.11       67.64      3.91 o
  -2   8   8       19.16       12.84      1.65 o
   0   8   8      290.30      343.48      4.36 o
   2   8   8      766.08      813.44     13.60 o
   4   8   8      159.43      115.23      4.73 o
   6   8   8       12.05        4.73      3.87 o
  -5   9   8       92.44      103.17      5.89 o
  -3   9   8       35.04       30.64      2.01 o
  -1   9   8       96.42       85.95      2.32 o
   1   9   8      245.55      259.60      7.31 o
   3   9   8      245.98      336.27      8.13 o
   5   9   8       33.23       53.64      4.73 o
  -6  10   8       48.67       54.79      5.31 o
  -4  10   8        1.58        2.14      1.82 o
  -2  10   8      463.96      412.24      8.52 o
   0  10   8      943.31      955.06     10.32 o
   2  10   8      397.67      347.90      7.97 o
   4  10   8        8.97        9.70      2.48 o
  -5  11   8       27.36       29.41      4.06 o
  -3  11   8     1005.55      926.50     11.72 o
  -1  11   8      190.99      183.24      3.79 o
   1  11   8       30.84       19.01      1.60 o
   3  11   8       85.95       72.70      4.39 o
   5  11   8       26.71       13.17      3.57 o
  -6  12   8       47.86       59.71      7.67 o
  -4  12   8       31.79       35.72      2.65 o
  -2  12   8      930.36      956.59     12.09 o
   0  12   8      199.45      210.42      3.68 o
   2  12   8       34.28       48.68      3.09 o
   4  12   8       56.07       57.60      4.01 o
  -5  13   8        1.28        0.31      2.25 o
  -3  13   8      117.40      196.64      4.44 o
  -1  13   8       17.10       17.39      1.81 o
   1  13   8       15.05       26.77      1.83 o
   3  13   8       11.21        6.34      2.45 o
   5  13   8       54.77       57.26      5.26 o
  -4  14   8       89.82       89.04      5.28 o
  -2  14   8      233.01      240.27      4.97 o
   0  14   8       15.88        6.15      1.81 o
   2  14   8       11.14       25.44      3.19 o
   4  14   8       78.08       94.05      5.18 o
  -5  15   8        1.84       10.19      2.80 o
  -3  15   8      152.22      158.61      4.30 o
  -1  15   8       55.17       44.32      2.64 o
   1  15   8      516.25      370.89      7.74 o
   3  15   8        0.71       12.54      2.95 o
   5  15   8        4.87        6.84      6.72 o
  -4  16   8       10.46       22.99      3.01 o
  -2  16   8       21.71       45.60      2.72 o
   0  16   8      150.03      129.58      5.36 o
   2  16   8       43.17       68.64      7.90 o
   4  16   8       31.48       35.32      4.09 o
  -5  17   8       55.40       59.48      5.21 o
  -3  17   8       33.30       40.50      3.28 o
  -1  17   8      127.60      147.43      4.81 o
   1  17   8       68.99       91.61     10.11 o
   3  17   8        0.98        5.33      2.98 o
  -4  18   8       79.51      110.02      5.65 o
  -2  18   8      563.99      561.39      9.99 o
   0  18   8       13.10       32.43      3.26 o
   2  18   8       10.08        2.57      3.05 o
   4  18   8       83.20       86.24      6.00 o
  -3  19   8       36.20       29.57      3.13 o
  -1  19   8      140.56      161.35      5.80 o
   1  19   8       32.97       14.14      4.41 o
   3  19   8       30.20       24.72      4.03 o
  -4  20   8        1.55       21.39      4.91 o
  -2  20   8      107.03       95.07      5.93 o
   0  20   8       14.88       39.28      5.43 o
   2  20   8      105.14       77.45      9.55 o
  -3  21   8       81.02       85.18      4.75 o
  -1  21   8      125.49      153.85      6.09 o
   1  21   8      154.59      174.63     23.56 o
  -2  22   8        2.74        7.39      3.34 o
   0  22   8        7.77        6.28      5.98 o
   2  22   8       68.02      105.82     11.16 o
  -1  23   8       14.77       12.92      4.06 o
   1  23   8       54.80       45.36     11.02 o
   0  24   8        6.85       36.17     13.66 o
  -5   1   9       18.34       14.87      3.52 o
  -3   1   9       45.43       28.11      2.90 o
  -1   1   9      654.35      655.07      7.07 o
   1   1   9      210.98      265.13      3.80 o
   3   1   9       87.96       64.26      3.33 o
   5   1   9       41.82       58.34      4.53 o
  -6   2   9        0.26       -1.79      3.19 o
  -4   2   9        3.89        8.76      2.02 o
  -2   2   9     1167.92     1266.47     16.15 o
   0   2   9     1062.72     1051.91     10.93 o
   2   2   9      249.71      281.45      4.90 o
   4   2   9      271.89      209.24      6.58 o
   6   2   9        9.01        2.95      3.59 o
  -7   3   9       21.39       18.77     12.18 o
  -5   3   9       44.98       35.02      3.30 o
  -3   3   9      532.63      501.78      8.77 o
  -1   3   9      213.37      252.36      3.98 o
   1   3   9       80.12       86.18      2.86 o
   3   3   9       92.06       96.65      3.50 o
   5   3   9       20.19       16.00      3.20 o
  -6   4   9        3.28       -0.80      4.89 o
  -4   4   9      138.22      166.10      5.41 o
  -2   4   9     3508.12     3498.83     45.31 o
   0   4   9       36.49       63.63      1.96 o
   2   4   9      495.38      578.80      9.55 o
   4   4   9       23.78       13.13      2.47 o
   6   4   9       88.24      122.14     18.73 o
  -5   5   9       88.69       82.21      4.12 o
  -3   5   9      233.13      258.89      6.44 o
  -1   5   9     2924.71     2938.19     37.91 o
   1   5   9      223.37      272.52      6.62 o
   3   5   9      192.24      142.91      4.29 o
   5   5   9       16.59       32.54      4.14 o
  -6   6   9       25.40       23.14      4.24 o
  -4   6   9      320.65      318.59      6.95 o
  -2   6   9       53.28       56.82      2.53 o
   0   6   9       62.36       67.48      1.96 o
   2   6   9     1267.92     1425.32     22.67 o
   4   6   9       51.23       52.82      4.36 o
   6   6   9       22.08       17.91      4.82 o
  -5   7   9      105.02      114.56      5.22 o
  -3   7   9      377.06      357.38      6.10 o
  -1   7   9      421.58      432.51      5.91 o
   1   7   9       90.06      121.56      3.36 o
   3   7   9     1217.85     1245.04     19.14 o
   5   7   9        5.72       20.99      3.96 o
  -6   8   9      124.28      118.97      6.78 o
  -4   8   9       44.79       48.68      3.31 o
  -2   8   9      159.10      142.49      4.03 o
   0   8   9       98.63       84.37      2.36 o
   2   8   9     6277.32     5813.67    113.10 o
   4   8   9      182.92      198.76      7.14 o
  -5   9   9       20.96       13.42      3.27 o
  -3   9   9      150.16      113.28      3.37 o
  -1   9   9      394.12      342.30      5.09 o
   1   9   9      554.35      528.34      7.88 o
   3   9   9      369.53      296.72      6.71 o
   5   9   9        6.59       14.19      3.41 o
  -6  10   9      107.43      108.02      7.30 o
  -4  10   9       32.79       29.06      2.75 o
  -2  10   9      725.69      749.99     12.21 o
   0  10   9      689.21      716.01      8.26 o
   2  10   9        1.02        6.97      1.92 o
   4  10   9      144.50      183.90      7.10 o
  -5  11   9       82.21       73.41      5.48 o
  -3  11   9     1465.61     1459.20     18.71 o
  -1  11   9      272.05      336.20      5.49 o
   1  11   9       82.53       92.18      3.19 o
   3  11   9        2.43       15.34      2.58 o
   5  11   9      114.53      112.03      7.45 o
  -6  12   9       12.97       21.26      4.67 o
  -4  12   9       39.17       43.30      2.87 o
  -2  12   9      283.06      218.54      5.04 o
   0  12   9      118.94       98.62      2.73 o
   2  12   9      120.28      126.97      5.56 o
   4  12   9       74.45       78.94      4.67 o
  -5  13   9       10.60       16.17      2.84 o
  -3  13   9      368.51      360.94      6.28 o
  -1  13   9        5.33       14.01      1.78 o
   1  13   9       94.16       75.72      3.21 o
   3  13   9       10.50       14.73      3.06 o
   5  13   9       49.01       43.73      5.50 o
  -4  14   9        9.76       19.98      2.67 o
  -2  14   9       22.29       27.89      2.23 o
   0  14   9      357.35      297.91      6.11 o
   2  14   9      171.06      175.63     10.85 o
   4  14   9       71.03       80.95      6.59 o
  -5  15   9       69.57       60.85      4.22 o
  -3  15   9       22.17       12.76      1.97 o
  -1  15   9       35.05       29.87      2.34 o
   1  15   9       14.31       40.24      3.23 o
   3  15   9      115.66       98.25      5.64 o
  -4  16   9       40.98       35.61      3.37 o
  -2  16   9      107.56      125.90      4.37 o
   0  16   9       16.36       23.56      2.57 o
   2  16   9       19.69       22.27      3.18 o
   4  16   9       28.52       29.69      4.07 o
  -5  17   9        1.34        7.40      3.60 o
  -3  17   9       28.28       27.42      2.65 o
  -1  17   9       58.95       63.31      3.52 o
   1  17   9      165.66      120.60      7.04 o
   3  17   9      247.63      204.55      8.89 o
  -4  18   9       18.07       38.20      3.52 o
  -2  18   9      721.79      730.13     11.97 o
   0  18   9       73.42       58.09      4.03 o
   2  18   9       23.11       18.06      3.78 o
   4  18   9       10.84       20.56      8.46 o
  -3  19   9       76.17       89.21      4.54 o
  -1  19   9       57.21       48.68      3.72 o
   1  19   9       34.35       20.14     11.32 o
   3  19   9        2.27        5.16      3.84 o
  -4  20   9       12.55       20.90      8.16 o
  -2  20   9       20.02       54.70      3.82 o
   0  20   9       96.89       97.73      7.70 o
   2  20   9       12.08       31.35      5.42 o
  -3  21   9        4.93        8.36      3.13 o
  -1  21   9      147.94      150.36      6.23 o
   1  21   9      179.64      144.74     26.10 o
  -2  22   9        2.00        1.84      3.23 o
   0  22   9       17.99       14.92      4.90 o
   2  22   9      348.58      282.71     28.96 o
  -1  23   9       36.57       34.02      5.17 o
   1  23   9      226.12      173.64     26.26 o
  -6   0  10       71.45       75.99      8.93 o
  -4   0  10      139.59      147.80      6.99 o
  -2   0  10     1273.02     1101.44     27.72 o
   0   0  10      596.75      556.70      8.94 o
   2   0  10      263.02      235.75      5.95 o
   4   0  10      411.07      379.72     13.18 o
   6   0  10       18.57       11.61      6.48 o
  -7   1  10      353.51      394.99     28.63 o
  -5   1  10        5.40        7.37      3.21 o
  -3   1  10       54.63       72.81      3.10 o
  -1   1  10       17.15       43.80      1.61 o
   1   1  10     1035.79     1082.56     12.02 o
   3   1  10      198.16      216.56      5.65 o
   5   1  10       26.95       40.89      4.19 o
  -6   2  10        8.25        1.54      3.98 o
  -4   2  10      597.05      607.25     15.27 o
  -2   2  10      704.56      794.32     14.15 o
   0   2  10      258.60      271.66      3.88 o
   2   2  10      167.57      187.42      4.54 o
   4   2  10        9.66        3.20      2.47 o
   6   2  10       53.77       51.01      6.44 o
  -5   3  10       18.84       19.48      3.01 o
  -3   3  10      248.22      248.39      5.56 o
  -1   3  10      783.49      699.58      7.94 o
   1   3  10     1747.85     1756.61     18.82 o
   3   3  10      131.10      105.38      3.80 o
   5   3  10        0.79        1.55      2.87 o
  -6   4  10       20.27       13.48      3.47 o
  -4   4  10      427.92      400.49      9.53 o
  -2   4  10      635.80      693.19     11.64 o
   0   4  10      145.76      122.38      2.65 o
   2   4  10      281.69      262.89      5.78 o
   4   4  10       25.32       33.17      3.65 o
   6   4  10       62.96       73.04      8.83 o
  -5   5  10        2.40        4.10      2.46 o
  -3   5  10     1455.68     1314.12     19.88 o
  -1   5  10      808.16      953.21     11.32 o
   1   5  10      182.50      193.81      6.46 o
   3   5  10      287.76      324.60      6.65 o
   5   5  10      191.06      151.41      8.86 o
  -6   6  10       17.73       14.75      4.02 o
  -4   6  10       16.08       24.20      2.53 o
  -2   6  10      221.73      215.88      4.35 o
   0   6  10      199.27      180.61      3.83 o
   2   6  10     1474.03     1525.52     22.08 o
   4   6  10      136.10      140.93      4.74 o
  -5   7  10        7.99        2.03      2.32 o
  -3   7  10      330.85      327.66      6.81 o
  -1   7  10      214.14      224.59      4.45 o
   1   7  10      286.96      308.19      5.22 o
   3   7  10       69.70      110.91      5.94 o
   5   7  10       34.26       30.91      4.41 o
  -6   8  10       17.36       24.85      4.81 o
  -4   8  10       39.95       38.33      2.67 o
  -2   8  10      277.93      268.24      6.46 o
   0   8  10       35.77       39.04      1.75 o
   2   8  10      761.08      832.46     22.77 o
   4   8  10        8.19       17.52      3.24 o
  -5   9  10       24.56       29.86      3.54 o
  -3   9  10       35.13       41.44      2.65 o
  -1   9  10     1081.55     1069.69     12.23 o
   1   9  10       75.61       69.68      3.03 o
   3   9  10      641.46      640.88     17.88 o
   5   9  10       64.58       37.41      4.85 o
  -6  10  10       17.14       22.61      4.29 o
  -4  10  10      116.94      108.05      3.81 o
  -2  10  10      457.50      447.95      8.04 o
   0  10  10       26.40       32.53      1.69 o
   2  10  10      148.88      163.30      4.93 o
   4  10  10       11.74       13.48      3.26 o
  -5  11  10       29.32       34.83      4.24 o
  -3  11  10     1581.51     1580.89     20.10 o
  -1  11  10      833.64      771.60     10.03 o
   1  11  10       85.65      104.17      3.43 o
   3  11  10      174.01      150.96      5.53 o
   5  11  10       39.27       35.99      4.57 o
  -6  12  10        2.52        6.16      3.98 o
  -4  12  10      140.62      123.86      5.52 o
  -2  12  10       95.61       92.49      3.45 o
   0  12  10       73.74       75.09      3.01 o
   2  12  10      210.16      154.02      5.41 o
   4  12  10       33.07       18.33      3.14 o
  -5  13  10       10.41       23.60      3.07 o
  -3  13  10      173.15      172.02      4.27 o
  -1  13  10       43.72       37.84      2.41 o
   1  13  10       85.05       81.91      3.52 o
   3  13  10       67.47       66.33      4.86 o
   5  13  10       28.80       37.15      4.64 o
  -4  14  10      121.93      107.70      4.73 o
  -2  14  10       14.30       21.26      2.12 o
   0  14  10      235.87      242.09      7.07 o
   2  14  10       11.26        3.85      2.45 o
   4  14  10       49.36       62.69      5.11 o
  -5  15  10        2.28        8.48      2.94 o
  -3  15  10       31.14       21.19      2.32 o
  -1  15  10       13.04       12.12      2.06 o
   1  15  10      105.12       96.55      7.13 o
   3  15  10      148.85      144.92     11.58 o
  -4  16  10       12.68        8.68      2.66 o
  -2  16  10       42.28       68.41      3.65 o
   0  16  10        0.57        8.86      2.45 o
   2  16  10       13.56       24.07      3.38 o
   4  16  10       77.51       62.53      5.06 o
  -3  17  10        6.32        4.67      2.13 o
  -1  17  10       15.64       15.51      2.65 o
   1  17  10      125.17       73.44      6.61 o
   3  17  10      109.90      162.95     15.39 o
  -4  18  10       69.43       54.21      4.26 o
  -2  18  10      276.42      318.61      8.59 o
   0  18  10       97.77       84.01      5.30 o
   2  18  10        8.72       15.36      7.87 o
  -3  19  10       93.88       85.69      4.79 o
  -1  19  10      119.58      114.37      5.32 o
   1  19  10       41.82       33.85      8.12 o
   3  19  10       35.63       25.31      8.54 o
  -2  20  10      556.11      525.73     13.84 o
   0  20  10        0.62        8.04      4.05 o
   2  20  10       67.63       83.34      8.18 o
  -3  21  10       19.92       25.49      4.12 o
  -1  21  10       10.65       29.55      5.00 o
   1  21  10      114.61      177.77     37.15 o
  -2  22  10        8.34       17.78      3.77 o
   0  22  10      102.33       93.27     17.08 o
  -1  23  10       35.20       27.13      4.98 o
  -5   1  11       37.54       48.30      5.10 o
  -3   1  11       38.60       38.48      3.06 o
  -1   1  11      501.08      473.21      5.89 o
   1   1  11      214.50      214.99      3.75 o
   3   1  11      220.90      229.25      6.70 o
   5   1  11        4.09        1.64      3.10 o
  -6   2  11        8.76        9.91      4.30 o
  -4   2  11        0.43       -0.15      1.82 o
  -2   2  11      108.33       81.49      4.28 o
   0   2  11     1211.45     1350.27     13.99 o
   2   2  11      346.47      383.23      6.73 o
   4   2  11        4.65        7.69      2.85 o
  -5   3  11       21.09       28.10      4.25 o
  -3   3  11      479.99      455.30      7.76 o
  -1   3  11        5.51       11.16      1.13 o
   1   3  11      630.33      560.42      6.99 o
   3   3  11       31.84       31.38      2.60 o
   5   3  11       61.12       59.20      4.83 o
  -6   4  11       23.47       26.86      5.02 o
  -4   4  11      264.45      240.01      7.72 o
  -2   4  11      623.57      537.67     12.63 o
   0   4  11      145.48      131.80      3.04 o
   2   4  11       38.47       40.80      2.77 o
   4   4  11       56.64       41.96      3.96 o
  -5   5  11       58.47       53.85      4.90 o
  -3   5  11     1840.41     1839.86     23.73 o
  -1   5  11      499.79      493.63      8.03 o
   1   5  11      366.92      278.54      4.41 o
   3   5  11       17.86       14.55      2.15 o
   5   5  11      103.25       87.65      7.31 o
  -6   6  11       19.42       26.37      5.16 o
  -4   6  11      308.78      281.67      6.87 o
  -2   6  11       34.11       37.05      2.04 o
   0   6  11      237.17      295.99      4.93 o
   2   6  11      604.39      589.72      9.65 o
   4   6  11       92.12       79.72      4.54 o
  -5   7  11        3.87        4.78      2.68 o
  -3   7  11      175.28      202.68      4.62 o
  -1   7  11      203.92      225.11      4.63 o
   1   7  11      427.44      421.42      7.17 o
   3   7  11      168.69      163.17      5.41 o
   5   7  11      106.24      161.63      7.85 o
  -6   8  11      159.71      168.01      8.54 o
  -4   8  11       75.10       76.82      3.80 o
  -2   8  11      943.78      914.57     11.41 o
   0   8  11       79.37       77.83      2.48 o
   2   8  11     3514.29     3630.79     53.98 o
   4   8  11      388.03      419.83     10.14 o
  -5   9  11       13.94       13.47      3.10 o
  -3   9  11      234.62      213.89      5.03 o
  -1   9  11      218.87      206.47      4.00 o
   1   9  11      192.90      226.03      5.28 o
   3   9  11       61.47       69.93      3.69 o
   5   9  11       38.31       49.67      5.29 o
  -6  10  11       57.92       66.62      6.53 o
  -4  10  11        7.98       16.51      2.19 o
  -2  10  11      531.39      562.59      8.07 o
   0  10  11       16.81       21.95      1.65 o
   2  10  11      198.60      246.23      6.74 o
   4  10  11        0.79        5.21      2.54 o
  -5  11  11       71.88       57.85      4.02 o
  -3  11  11      539.99      574.41      9.85 o
  -1  11  11      309.13      310.55      5.21 o
   1  11  11       40.65       25.98      2.67 o
   3  11  11      118.64       66.23      4.68 o
   5  11  11       15.04       16.23      4.88 o
  -4  12  11      124.75      121.79      6.41 o
  -2  12  11        4.93       11.34      1.72 o
   0  12  11       67.94       60.46      3.07 o
   2  12  11       51.05       41.96      3.50 o
   4  12  11        5.80        4.88      3.17 o
  -5  13  11        7.85        0.76      2.50 o
  -3  13  11       99.87      102.92      3.77 o
  -1  13  11       28.25       41.62      2.78 o
   1  13  11       58.09       94.40      6.84 o
   3  13  11      112.17      123.92      7.87 o
  -4  14  11       32.91       40.99      3.20 o
  -2  14  11       61.95       61.64      3.15 o
   0  14  11      547.51      455.17      8.24 o
   2  14  11       15.13       13.63      2.66 o
   4  14  11       63.67       73.81      5.64 o
  -5  15  11        6.07        1.94      2.86 o
  -3  15  11       45.35       26.54      2.52 o
  -1  15  11       15.75       20.24      3.02 o
   1  15  11       67.47       60.06      5.13 o
   3  15  11       59.54       57.52      4.66 o
  -4  16  11        7.69        8.39      3.02 o
  -2  16  11       83.30       98.68      4.16 o
   0  16  11       97.96       91.79      4.44 o
   2  16  11       18.02       27.30      5.80 o
   4  16  11        8.88       28.57      4.59 o
  -3  17  11        5.32        5.80      2.23 o
  -1  17  11       29.27       17.36      2.75 o
   1  17  11       64.77       50.66      5.52 o
   3  17  11      111.43      130.86      9.80 o
  -4  18  11        7.98        9.40      3.25 o
  -2  18  11      129.45      133.68      5.21 o
   0  18  11       31.27       42.17      4.86 o
   2  18  11      123.87       90.10     12.41 o
  -3  19  11       17.89       56.16      4.11 o
  -1  19  11       21.15       42.55      3.70 o
   1  19  11        8.78       10.30     14.40 o
   3  19  11       11.29        7.67      6.56 o
  -2  20  11      214.55      282.62      7.87 o
   0  20  11        1.25       -1.63      3.40 o
   2  20  11        2.89        6.40      5.81 o
  -3  21  11      129.80      116.20     11.12 o
  -1  21  11       71.17       74.26      5.13 o
   1  21  11      103.23       80.57     13.01 o
  -2  22  11        3.57        1.32      3.41 o
   0  22  11       21.95       30.67      5.85 o
  -6   0  12       74.74       83.61      9.84 o
  -4   0  12       16.32       15.35      4.32 o
  -2   0  12      489.98      562.46     17.48 o
   0   0  12      645.00      643.34      9.97 o
   2   0  12      543.91      554.20     11.08 o
   4   0  12        6.26       11.95      4.21 o
  -5   1  12       83.43       79.08      6.22 o
  -3   1  12       32.06       20.35      2.10 o
  -1   1  12      508.38      495.85      6.50 o
   1   1  12      102.68       96.80      2.72 o
   3   1  12      802.85      731.38     14.17 o
   5   1  12       21.99       14.84      3.66 o
  -6   2  12        3.64        0.94      3.84 o
  -4   2  12       39.89       41.71      3.41 o
  -2   2  12       92.76      106.91      4.29 o
   0   2  12      712.90      742.05      8.96 o
   2   2  12      113.31      124.53      3.86 o
   4   2  12        2.15        5.69      2.89 o
  -5   3  12       72.65       64.23      4.14 o
  -3   3  12      644.79      663.61     10.00 o
  -1   3  12       81.60      111.42      3.98 o
   1   3  12      155.60      192.98      3.65 o
   3   3  12       32.26       42.46      2.93 o
   5   3  12        2.85        6.53      3.38 o
  -6   4  12       10.52       10.18      3.45 o
  -4   4  12      244.63      259.02      7.50 o
  -2   4  12      700.41      636.78     11.32 o
   0   4  12       57.58       62.27      2.52 o
   2   4  12        7.67        1.29      1.61 o
   4   4  12      131.21      124.31      5.99 o
  -5   5  12        6.11        5.47      2.81 o
  -3   5  12      613.75      693.32     10.71 o
  -1   5  12      182.54      169.98      4.87 o
   1   5  12      393.16      417.35      5.88 o
   3   5  12       50.72       37.00      2.90 o
   5   5  12       59.30       76.13      6.02 o
  -6   6  12       32.19       25.54      4.72 o
  -4   6  12      114.76      113.51      4.86 o
  -2   6  12      488.62      435.66      6.83 o
   0   6  12      247.94      272.17      5.18 o
   2   6  12      180.06      166.71      5.88 o
   4   6  12      157.24      222.46      8.29 o
  -5   7  12       19.10       18.26      3.48 o
  -3   7  12      273.69      250.94      5.64 o
  -1   7  12      457.78      491.47      7.89 o
   1   7  12      426.85      405.93      7.87 o
   3   7  12      111.05      142.86      4.81 o
   5   7  12       32.85       29.07      4.87 o
  -6   8  12       46.75       56.52     11.67 o
  -4   8  12       66.01       74.90      3.49 o
  -2   8  12      166.92      200.60      4.17 o
   0   8  12       52.58       36.39      1.89 o
   2   8  12      165.55      310.58      7.61 o
   4   8  12        1.98       19.29      2.97 o
  -5   9  12        9.59       12.38      4.71 o
  -3   9  12      527.04      561.50      9.06 o
  -1   9  12      153.63      152.18      3.74 o
   1   9  12      379.32      411.43      7.60 o
   3   9  12      379.04      429.06     13.74 o
   5   9  12        6.52       16.79      4.50 o
  -6  10  12        1.13        0.33      5.11 o
  -4  10  12       95.14       95.37      3.96 o
  -2  10  12      246.41      250.13      4.98 o
   0  10  12        1.57        4.50      1.44 o
   2  10  12      326.93      306.85     10.78 o
   4  10  12       68.75       75.36      6.70 o
  -5  11  12        9.14       10.60      3.11 o
  -3  11  12      561.83      561.50      9.32 o
  -1  11  12      194.96      229.75      4.51 o
   1  11  12       88.10       87.79      6.92 o
   3  11  12       22.82       22.10      3.19 o
  -4  12  12      218.17      220.03      6.58 o
  -2  12  12       60.07       65.30      3.12 o
   0  12  12      139.30      124.13      4.94 o
   2  12  12        8.75       16.96      2.85 o
   4  12  12        2.10        0.36      3.15 o
  -5  13  12       10.43        8.64      3.05 o
  -3  13  12      135.34      100.99      3.79 o
  -1  13  12      166.63      134.27      4.18 o
   1  13  12      313.07      309.32      7.62 o
   3  13  12       53.47       73.63      8.95 o
  -4  14  12       48.26       37.77      3.97 o
  -2  14  12       47.92       59.76      3.21 o
   0  14  12       87.50       67.53      3.79 o
   2  14  12       62.76       55.97      4.18 o
   4  14  12       12.10        5.52      3.59 o
  -5  15  12       43.02       50.26      5.42 o
  -3  15  12       45.70       44.80      3.04 o
  -1  15  12        1.27        1.65      2.12 o
   1  15  12       81.31       59.95      4.62 o
   3  15  12      282.22      243.97     12.83 o
  -4  16  12       28.59       31.26      4.08 o
  -2  16  12       19.53       26.10      2.71 o
   0  16  12       30.84       16.37      2.73 o
   2  16  12       39.80       35.99      5.52 o
  -3  17  12       38.51       53.46      3.48 o
  -1  17  12       18.91       30.92      3.27 o
   1  17  12       36.15       44.66      5.42 o
   3  17  12       56.90       43.17      7.80 o
  -4  18  12        0.71        6.24      3.81 o
  -2  18  12      187.05      204.53      6.27 o
   0  18  12      130.00      121.47      8.79 o
   2  18  12        7.72        5.29      4.27 o
  -3  19  12      222.08      280.81     10.80 o
  -1  19  12       24.86       21.42      3.31 o
   1  19  12       14.15        8.11      6.76 o
  -2  20  12      231.81      243.30      7.50 o
   0  20  12        4.12       -4.68      4.68 o
   2  20  12        5.28       -4.86      5.01 o
  -1  21  12       17.00       35.41      4.73 o
   1  21  12      198.12      174.40     46.95 o
   0  22  12       87.49      105.19      8.96 o
  -5   1  13       21.63       15.51      3.90 o
  -3   1  13      154.50      122.21      5.64 o
  -1   1  13       33.75       41.21      2.34 o
   1   1  13      256.87      228.43      4.20 o
   3   1  13       92.99      110.74      5.32 o
   5   1  13        9.78       13.67      3.83 o
  -6   2  13       26.63       27.05      5.23 o
  -4   2  13       48.45       33.04      2.79 o
  -2   2  13      209.98      252.76      6.11 o
   0   2  13      317.84      353.49      5.93 o
   2   2  13        3.52       11.39      1.93 o
   4   2  13       86.26      108.75      5.81 o
  -5   3  13       66.41       53.18      4.33 o
  -3   3  13      558.72      568.51      9.09 o
  -1   3  13      645.49      679.86     10.29 o
   1   3  13       14.09       24.30      1.84 o
   3   3  13       39.43       31.51      3.02 o
   5   3  13       41.93       34.07      4.59 o
  -6   4  13       13.48       12.30      3.70 o
  -4   4  13       70.21       51.41      3.58 o
  -2   4  13      236.69      265.26      5.42 o
   0   4  13      427.95      459.72      8.34 o
   2   4  13       12.24       11.45      2.01 o
   4   4  13      159.07      134.60      6.39 o
  -5   5  13       20.98       19.83      3.54 o
  -3   5  13      570.85      555.53      9.29 o
  -1   5  13      206.62      210.51      4.40 o
   1   5  13      904.85      969.71     12.87 o
   3   5  13        1.91        3.77      2.02 o
   5   5  13       72.00       95.79      6.88 o
  -6   6  13       64.55       55.69      5.12 o
  -4   6  13      221.19      186.15      5.11 o
  -2   6  13      486.42      566.06      7.92 o
   0   6  13      206.30      219.93      4.80 o
   2   6  13        7.07        4.12      2.18 o
   4   6  13      190.44      215.02      7.66 o
  -5   7  13        4.59       -0.64      2.87 o
  -3   7  13      393.26      305.00      6.53 o
  -1   7  13      994.27      929.81     11.71 o
   1   7  13     1861.71     1793.76     30.33 o
   3   7  13       33.18       15.53      2.61 o
   5   7  13       52.07       30.72      5.00 o
  -6   8  13      112.10      129.57     20.97 o
  -4   8  13       40.44       45.67      3.08 o
  -2   8  13      477.39      477.87      7.64 o
   0   8  13      131.99      165.22      3.94 o
   2   8  13      237.98      179.41     10.84 o
   4   8  13      208.96      201.14     10.69 o
  -5   9  13       22.36       23.17      4.30 o
  -3   9  13      100.77      125.19      5.32 o
  -1   9  13        3.89        9.66      1.56 o
   1   9  13      367.62      339.41     13.45 o
   3   9  13      217.14      274.23      7.72 o
   5   9  13       20.86       26.89      7.28 o
  -6  10  13        2.42        6.42      6.27 o
  -4  10  13      470.72      452.45      9.69 o
  -2  10  13      314.59      299.14      5.96 o
   0  10  13        5.84        2.40      1.83 o
   2  10  13      808.10      710.53     19.90 o
   4  10  13       81.25       88.22      8.54 o
  -5  11  13       35.16       43.06      3.91 o
  -3  11  13      158.99      157.78      4.84 o
  -1  11  13      164.16      150.55      4.27 o
   1  11  13      316.96      271.39     10.33 o
   3  11  13       34.44       32.15      4.20 o
  -4  12  13      187.12      197.50      7.86 o
  -2  12  13      183.76      157.26      4.47 o
   0  12  13      124.31      134.42      5.32 o
   2  12  13        5.53       11.68      2.81 o
   4  12  13      111.03       86.65      8.79 o
  -5  13  13        4.91       10.94      3.14 o
  -3  13  13        3.78        4.53      1.82 o
  -1  13  13        7.37       12.19      2.09 o
   1  13  13      150.10      137.88      9.75 o
   3  13  13       45.99       28.68      4.09 o
  -4  14  13        0.39        7.83      2.65 o
  -2  14  13       31.52       25.10      3.47 o
   0  14  13       48.80       58.25      3.72 o
   2  14  13       67.97       93.20      5.96 o
   4  14  13       28.87       26.36      5.02 o
  -3  15  13       57.99       68.85      3.57 o
  -1  15  13        1.04       -1.74      2.21 o
   1  15  13       83.28       93.68      6.05 o
   3  15  13        0.42       26.83      5.04 o
  -4  16  13       17.91       11.35      3.31 o
  -2  16  13       89.26       83.35      4.55 o
   0  16  13       35.36       37.07      4.04 o
   2  16  13       37.83       54.59      7.67 o
  -3  17  13       47.51       39.66      3.26 o
  -1  17  13       42.29       45.83      3.81 o
   1  17  13       21.41       24.25      5.14 o
   3  17  13       36.69       43.34      7.42 o
  -2  18  13      262.74      313.50      8.15 o
   0  18  13       60.98       61.97      5.64 o
   2  18  13       15.95       14.33      4.72 o
  -3  19  13      332.90      298.46      8.14 o
  -1  19  13       55.57       61.04      4.38 o
   1  19  13       13.53       11.20     20.30 o
  -2  20  13        0.94       17.87      3.57 o
   0  20  13       28.45       28.38      5.09 o
  -1  21  13       24.80       17.48      4.48 o
  -6   0  14       37.92       50.44      8.79 o
  -4   0  14      106.39       99.24      5.93 o
  -2   0  14       13.67       13.69      3.75 o
   0   0  14       75.03       70.21      3.93 o
   2   0  14      827.57      866.33     23.18 o
   4   0  14       26.09       13.10     10.85 o
  -5   1  14      114.29      114.27      5.85 o
  -3   1  14      207.16      174.79      5.15 o
  -1   1  14       42.65       34.70      2.35 o
   1   1  14        6.28        6.83      1.52 o
   3   1  14      173.00      183.04      6.61 o
   5   1  14       38.97       53.71      5.27 o
  -6   2  14       11.91        3.47      3.35 o
  -4   2  14        8.17        5.44      2.13 o
  -2   2  14      260.93      237.13      5.28 o
   0   2  14      411.77      444.66      7.84 o
   2   2  14       17.80       20.47      2.26 o
   4   2  14        5.74       10.93      3.29 o
  -5   3  14      139.85      135.19      8.20 o
  -3   3  14       47.83       47.47      2.75 o
  -1   3  14      233.57      242.92      4.80 o
   1   3  14      212.16      235.28      5.48 o
   3   3  14       41.00       52.88      3.71 o
   5   3  14      161.62      205.63     11.03 o
  -6   4  14        8.74        5.01      3.57 o
  -4   4  14       68.25       69.12      3.52 o
  -2   4  14      223.28      237.49      4.67 o
   0   4  14      110.41      119.68      3.72 o
   2   4  14      130.24      146.42      4.98 o
   4   4  14       86.52       75.61      5.46 o
  -5   5  14        3.27        7.74      3.16 o
  -3   5  14      308.90      270.99      6.09 o
  -1   5  14      403.63      428.85      7.01 o
   1   5  14     1016.04     1096.37     16.70 o
   3   5  14        4.51        2.66      2.18 o
   5   5  14       19.48       31.08      5.16 o
  -6   6  14        0.52        3.06      3.67 o
  -4   6  14      153.70      140.61      5.53 o
  -2   6  14      509.23      498.42      7.38 o
   0   6  14      203.62      235.82      5.64 o
   2   6  14       84.11      101.82      4.79 o
   4   6  14        9.10       23.11      3.98 o
  -5   7  14       23.85       15.80      3.65 o
  -3   7  14       93.85       98.36      4.15 o
  -1   7  14      221.75      229.00      4.71 o
   1   7  14      367.37      412.20     11.99 o
   3   7  14       16.83       22.14      3.15 o
  -6   8  14        3.55        2.86      5.10 o
  -4   8  14       46.82       39.65      3.15 o
  -2   8  14       22.88       59.31      2.84 o
   0   8  14       36.55       49.79      2.52 o
   2   8  14       58.90       77.16      6.47 o
   4   8  14       31.47       60.46      5.51 o
  -5   9  14        3.42        3.64      2.44 o
  -3   9  14       58.78       67.04      3.95 o
  -1   9  14      114.55      121.88      3.67 o
   1   9  14      563.06      701.77     23.35 o
   3   9  14       41.85       70.94      5.88 o
  -4  10  14      381.59      420.17      9.51 o
  -2  10  14      140.16      133.01      4.10 o
   0  10  14        4.19        7.12      2.12 o
   2  10  14       19.63       19.71      3.52 o
   4  10  14       49.17       59.66      5.25 o
  -5  11  14       11.15       12.27      3.50 o
  -3  11  14       47.32       59.37      3.70 o
  -1  11  14      188.52      155.73      4.46 o
   1  11  14      196.37      261.55     12.75 o
   3  11  14       52.11       43.82      4.17 o
  -4  12  14       53.29       63.78      4.90 o
  -2  12  14       58.09       89.15      4.19 o
   0  12  14       28.85       28.47      3.18 o
   2  12  14       61.05       63.27      6.82 o
   4  12  14      100.10      101.82      7.17 o
  -5  13  14      158.46      130.61      7.54 o
  -3  13  14        7.64        8.52      2.03 o
  -1  13  14      173.43      145.66      5.45 o
   1  13  14       32.44       27.83      3.28 o
   3  13  14       19.76        9.39      6.13 o
  -4  14  14       44.80       39.44      3.68 o
  -2  14  14       17.17       18.05      2.44 o
   0  14  14        1.58        4.12      2.31 o
   2  14  14       98.86      109.86     12.40 o
  -3  15  14       20.79       24.56      3.21 o
  -1  15  14       57.20       35.05      3.67 o
   1  15  14       36.54       28.52      3.97 o
   3  15  14      126.33      131.20     27.81 o
  -4  16  14       13.75       12.70      3.42 o
  -2  16  14       75.23       80.28      4.21 o
   0  16  14       40.06       57.06      5.32 o
   2  16  14      159.98      134.67      8.40 o
  -3  17  14       40.14       53.51      3.63 o
  -1  17  14       33.77       28.32      3.69 o
   1  17  14       17.80        9.99      5.27 o
  -2  18  14       48.21       64.27      5.67 o
   0  18  14       60.82       38.28      4.96 o
   2  18  14        7.03        8.93      5.03 o
  -3  19  14       37.10       90.32      9.68 o
  -1  19  14       26.74       30.83      3.78 o
   1  19  14       13.72        7.35      7.35 o
  -2  20  14       49.60       36.33      4.37 o
   0  20  14       84.67       65.09      6.42 o
  -5   1  15       42.36       41.48      3.54 o
  -3   1  15       77.26       49.03      3.57 o
  -1   1  15       48.07       36.31      2.66 o
   1   1  15        5.47        3.47      1.74 o
   3   1  15      167.46      185.19      6.84 o
   5   1  15      147.03      173.91     16.52 o
  -6   2  15        5.64        9.57      3.70 o
  -4   2  15       12.21        8.67      2.37 o
  -2   2  15      316.73      296.07      6.52 o
   0   2  15       32.60       24.20      2.01 o
   2   2  15      259.80      241.05      7.06 o
   4   2  15       12.29        8.81      3.51 o
  -5   3  15       33.75       35.68      3.64 o
  -3   3  15      260.37      239.64      5.84 o
  -1   3  15      224.36      220.62      4.76 o
   1   3  15      109.77      123.35      4.92 o
   3   3  15       93.69       80.37      5.04 o
   5   3  15       63.65       54.89      6.46 o
  -6   4  15        7.43       14.74      4.15 o
  -4   4  15      203.88      214.55      6.17 o
  -2   4  15      413.43      408.17      6.74 o
   0   4  15       16.95       19.32      2.30 o
   2   4  15      147.00      155.14      6.27 o
   4   4  15       27.85       33.95      5.01 o
  -5   5  15       15.13       13.98      2.93 o
  -3   5  15       71.10       76.51      3.72 o
  -1   5  15      112.26      120.28      3.75 o
   1   5  15      424.83      415.38     15.65 o
   3   5  15       21.36       16.80      4.67 o
  -6   6  15       18.08       16.12      4.46 o
  -4   6  15      506.68      520.74     11.31 o
  -2   6  15       79.24       79.59      2.98 o
   0   6  15      775.03      773.68     12.16 o
   2   6  15       28.65       20.05      3.32 o
   4   6  15       23.17       48.59      6.48 o
  -5   7  15        6.58       10.48      2.98 o
  -3   7  15       60.33       59.87      4.07 o
  -1   7  15      197.16      173.67      4.25 o
   1   7  15      240.68      280.57      8.34 o
   3   7  15       85.14      128.84      7.27 o
  -4   8  15      130.35      126.73      5.10 o
  -2   8  15      100.52      103.77      3.70 o
   0   8  15       10.44        6.79      2.08 o
   2   8  15      134.41      130.06      8.76 o
   4   8  15      124.23      175.20     12.95 o
  -5   9  15       61.87       44.91      3.73 o
  -3   9  15       41.94       37.49      3.16 o
  -1   9  15       31.63       54.62      2.79 o
   1   9  15      609.34      707.69     17.56 o
   3   9  15      135.48      130.43      6.14 o
  -4  10  15      593.92      609.17     11.16 o
  -2  10  15        2.25        8.41      2.00 o
   0  10  15       32.02       40.17      3.16 o
   2  10  15       33.96       41.05      4.50 o
   4  10  15       11.37        3.98      3.98 o
  -5  11  15       12.47       12.79      3.39 o
  -3  11  15       13.18       22.82      2.91 o
  -1  11  15       39.23       38.50      3.00 o
   1  11  15      193.93      196.10      7.48 o
   3  11  15       11.42        9.02      3.85 o
  -4  12  15       16.50       18.62      3.33 o
  -2  12  15      268.05      315.84      6.65 o
   0  12  15        1.41        3.98      2.26 o
   2  12  15       23.08       29.66      4.25 o
  -5  13  15       19.65       18.06      5.05 o
  -3  13  15        3.20        8.95      2.84 o
  -1  13  15      145.84      121.69      5.49 o
   1  13  15        9.36        1.43      2.86 o
   3  13  15       41.75       29.30      5.34 o
  -4  14  15        0.96        5.89      3.16 o
  -2  14  15       82.60       70.32      3.97 o
   0  14  15       37.24       31.90      3.79 o
   2  14  15      191.88      188.90      8.21 o
  -3  15  15        6.64        7.91      2.41 o
  -1  15  15       53.63       69.37      4.62 o
   1  15  15       66.36       68.29      5.36 o
   3  15  15       26.80       11.10      4.84 o
  -4  16  15        2.14        5.32      4.05 o
  -2  16  15       45.13       45.08      4.21 o
   0  16  15       34.80       30.87      4.70 o
   2  16  15       13.32       20.98      6.80 o
  -3  17  15      117.67      156.81      7.08 o
  -1  17  15       30.63       47.02      4.34 o
   1  17  15        3.07       -3.33      4.76 o
  -2  18  15        3.11       -0.98      3.08 o
   0  18  15       70.94       57.01      5.74 o
  -1  19  15       51.89       62.11      5.49 o
   1  19  15       87.54       75.98     23.79 o
   0  20  15      191.07      259.18     12.75 o
  -6   0  16       86.48       72.20      6.73 o
  -4   0  16       70.61       51.04      5.23 o
  -2   0  16       67.13       67.49      5.41 o
   0   0  16       14.90       13.04      2.80 o
   2   0  16       64.73       24.32      4.51 o
   4   0  16       41.85       67.63     18.07 o
  -5   1  16       14.86       12.36      2.92 o
  -3   1  16      158.45      141.39      5.17 o
  -1   1  16        4.41       10.35      2.31 o
   1   1  16       17.70       11.18      2.24 o
   3   1  16       77.48      115.40     12.44 o
  -6   2  16       14.26        8.13      3.84 o
  -4   2  16       29.10       23.75      3.06 o
  -2   2  16       17.35       12.60      2.23 o
   0   2  16       70.89       62.66      3.18 o
   2   2  16      286.99      289.17      9.41 o
   4   2  16       23.55       18.89      4.86 o
  -5   3  16        5.62        4.90      2.90 o
  -3   3  16      130.44      122.92      4.63 o
  -1   3  16      398.65      434.21      7.66 o
   1   3  16       29.92       28.95      3.45 o
   3   3  16        1.12        0.15      5.27 o
  -6   4  16       11.98       11.15      4.04 o
  -4   4  16       93.01       80.20      4.94 o
  -2   4  16       19.31       21.23      2.01 o
   0   4  16     1147.86     1181.26     18.98 o
   2   4  16       74.42       88.65      5.44 o
   4   4  16       34.11       38.46      5.88 o
  -5   5  16       53.13       63.88      5.94 o
  -3   5  16       28.70       45.42      3.37 o
  -1   5  16      410.56      425.62      7.34 o
   1   5  16      186.91      186.60      6.91 o
   3   5  16        0.60        1.90      3.72 o
  -4   6  16      410.93      388.92      9.06 o
  -2   6  16      105.78      101.89      3.44 o
   0   6  16      291.98      314.65      7.06 o
   2   6  16        0.16       -0.39      2.67 o
   4   6  16        5.44       28.18      7.20 o
  -5   7  16        4.75       10.41      2.88 o
  -3   7  16       64.63       71.85      3.90 o
  -1   7  16      189.49      181.99      4.50 o
   1   7  16      135.50      118.90      8.72 o
   3   7  16       31.31       23.89      4.18 o
  -4   8  16       47.86       52.55      3.83 o
  -2   8  16       95.48      137.40      4.25 o
   0   8  16       13.20       23.04      2.74 o
   2   8  16        6.26       11.23      3.34 o
   4   8  16       14.27       11.78      5.38 o
  -5   9  16       88.24       65.19      4.39 o
  -3   9  16        1.10        2.64      2.25 o
  -1   9  16       27.85       38.13      2.53 o
   1   9  16      701.53      694.88     17.98 o
   3   9  16       27.97       34.58      4.88 o
  -4  10  16      204.55      198.26      6.37 o
  -2  10  16      182.68      157.77      4.76 o
   0  10  16      253.47      243.41      8.37 o
   2  10  16       20.79       21.00      3.82 o
   4  10  16        2.56        3.96      6.32 o
  -5  11  16        3.10        5.20      3.72 o
  -3  11  16       18.82       16.52      2.93 o
  -1  11  16       74.37       80.01      4.83 o
   1  11  16      150.75      126.03      8.09 o
   3  11  16       67.50       67.34      5.88 o
  -4  12  16       47.69       50.45      4.24 o
  -2  12  16      250.66      277.24      6.35 o
   0  12  16       95.63       75.86      4.33 o
   2  12  16       51.96       73.94      7.50 o
  -3  13  16       13.50       10.86      3.71 o
  -1  13  16       59.18       46.60      3.98 o
   1  13  16       38.78       50.63      5.71 o
   3  13  16       41.97       28.46      6.42 o
  -4  14  16       16.46       10.77      3.45 o
  -2  14  16       10.54       19.02      3.00 o
   0  14  16        6.86        2.49      3.28 o
   2  14  16      104.14      114.29     13.93 o
  -3  15  16       16.32       17.01      3.58 o
  -1  15  16       23.54       33.93      3.99 o
   1  15  16        1.44        3.29      3.40 o
  -2  16  16       19.01       22.60      3.66 o
   0  16  16       12.37        5.17      3.66 o
   2  16  16        8.56        9.79      4.68 o
  -3  17  16      127.06      111.90     11.30 o
  -1  17  16       16.12       22.21      3.69 o
   1  17  16       37.35       28.91      8.77 o
  -2  18  16        2.83        1.33      3.16 o
   0  18  16        8.65        9.25      4.09 o
  -1  19  16       69.72       74.19      6.75 o
  -5   1  17        5.12        5.63      2.79 o
  -3   1  17      252.65      205.35      8.27 o
  -1   1  17       61.03       72.59      4.25 o
   1   1  17       10.82       14.48      2.57 o
   3   1  17       28.52       29.38      6.66 o
  -4   2  17        2.91        1.09      2.40 o
  -2   2  17        0.98        0.51      1.50 o
   0   2  17       49.80       33.74      3.15 o
   2   2  17      209.24      215.20      8.83 o
   4   2  17        4.74       19.24      6.96 o
  -5   3  17       30.48       41.46      4.24 o
  -3   3  17       64.96       60.60      3.73 o
  -1   3  17       87.63      101.43      3.89 o
   1   3  17        6.92        5.69      2.83 o
   3   3  17        1.51        2.12      5.03 o
  -4   4  17       12.52        4.47      2.81 o
  -2   4  17        7.16        7.98      1.82 o
   0   4  17     1410.03     1498.84     20.84 o
   2   4  17       16.79       17.54      3.59 o
   4   4  17       13.07       19.63      6.98 o
  -5   5  17       63.44       36.92      3.98 o
  -3   5  17       29.48       31.83      3.09 o
  -1   5  17      310.65      311.25      6.26 o
   1   5  17       17.35        9.09      3.08 o
   3   5  17       26.92       13.29      4.34 o
  -4   6  17      255.50      242.77      6.90 o
  -2   6  17       36.39       44.45      2.62 o
   0   6  17      124.92      121.69      5.67 o
   2   6  17        0.11        1.13      2.95 o
   4   6  17       16.17       19.37      9.75 o
  -5   7  17      294.87      302.23      9.38 o
  -3   7  17        7.18       12.76      2.75 o
  -1   7  17       51.14       51.37      2.86 o
   1   7  17       58.84       62.64      5.02 o
   3   7  17      153.12      145.22     11.93 o
  -4   8  17      249.14      244.73      7.34 o
  -2   8  17        0.97        2.33      1.89 o
   0   8  17       11.18       13.10      2.79 o
   2   8  17       34.08       17.88      3.80 o
   4   8  17       32.26       28.71      8.18 o
  -5   9  17      127.92      133.54     11.28 o
  -3   9  17       32.05       18.25      2.90 o
  -1   9  17      104.92       99.50      4.46 o
   1   9  17      113.98      131.14     13.91 o
   3   9  17       32.65       22.20      4.37 o
  -4  10  17       69.51       73.27      4.51 o
  -2  10  17       46.35       41.60      3.02 o
   0  10  17      265.58      268.63      9.62 o
   2  10  17        0.11       -3.16      3.16 o
  -3  11  17       15.28       13.52      2.94 o
  -1  11  17      126.11      129.34      5.70 o
   1  11  17      103.16      101.01      7.72 o
   3  11  17       43.71       43.13      5.26 o
  -4  12  17       19.49       27.02      3.57 o
  -2  12  17       18.29       14.43      2.51 o
   0  12  17       68.31       84.44      5.93 o
   2  12  17       37.57       28.13      5.50 o
  -3  13  17      108.28       95.53      5.52 o
  -1  13  17      119.38      124.71      5.73 o
   1  13  17       80.31       79.88      8.00 o
   3  13  17       21.15       24.45     10.34 o
  -4  14  17       38.00       29.15      5.13 o
  -2  14  17       62.52       59.83      4.54 o
   0  14  17       14.61       10.36      3.86 o
   2  14  17       15.23       14.58      4.40 o
  -3  15  17        6.03       10.79      3.61 o
  -1  15  17      117.62      143.60      7.66 o
   1  15  17       32.07       21.05      4.22 o
  -2  16  17       21.06       12.65      3.25 o
   0  16  17        4.60        0.32      3.72 o
  -1  17  17        2.24       -0.55      3.27 o
   1  17  17       20.21       29.07      7.14 o
   0  18  17       39.17       29.95      5.22 o
  -4   0  18       45.74       48.34      6.84 o
  -2   0  18      100.96      109.65      7.38 o
   0   0  18       28.60       37.03      5.77 o
   2   0  18        7.70       16.38      8.01 o
  -5   1  18        7.24        8.88      3.18 o
  -3   1  18      253.08      255.51      8.33 o
  -1   1  18       53.80       78.89      4.61 o
   1   1  18      204.33      243.02      7.44 o
   3   1  18        1.66        2.77      6.04 o
  -4   2  18       66.18       68.95      4.98 o
  -2   2  18       38.98       38.41      3.60 o
   0   2  18       94.63      105.15      5.22 o
   2   2  18       41.58       48.83      5.60 o
   4   2  18       44.88       51.81     23.45 o
  -5   3  18        1.11        5.51      3.42 o
  -3   3  18       53.02       54.96      4.50 o
  -1   3  18       53.67       68.86      3.49 o
   1   3  18        8.42        8.41      3.36 o
   3   3  18       35.90       30.69      6.78 o
  -4   4  18       13.04       12.01      3.17 o
  -2   4  18       33.06       28.30      2.48 o
   0   4  18      883.34      984.08     25.48 o
   2   4  18       76.76       71.18      6.18 o
   4   4  18       34.32       41.61     18.08 o
  -5   5  18        2.47        1.85      3.12 o
  -3   5  18        9.14        5.65      2.57 o
  -1   5  18       14.64       13.00      2.34 o
   1   5  18       21.69       16.72      3.51 o
   3   5  18       51.96       57.95      6.16 o
  -4   6  18       95.16       94.16      5.11 o
  -2   6  18       35.60       38.05      2.83 o
   0   6  18      108.38       94.70      5.53 o
   2   6  18       14.10       14.24      3.81 o
  -5   7  18       37.44       55.26      5.15 o
  -3   7  18       57.11       44.88      3.72 o
  -1   7  18        1.45        2.71      1.90 o
   1   7  18        9.86        6.97      3.20 o
   3   7  18       44.61       43.72      5.92 o
  -4   8  18       11.89       18.19      4.01 o
  -2   8  18        3.78        9.37      2.18 o
   0   8  18       16.24       12.34      2.73 o
   2   8  18        8.69        6.71      3.60 o
  -5   9  18      117.63      140.93     11.49 o
  -3   9  18       20.59       12.83      2.87 o
  -1   9  18       34.24       30.16      2.96 o
   1   9  18        3.59       -0.04      5.32 o
   3   9  18       82.05      115.73     14.68 o
  -4  10  18        5.33        3.52      2.99 o
  -2  10  18       19.00       18.81      2.53 o
   0  10  18      107.90      130.74      9.36 o
   2  10  18       29.93       24.38      4.42 o
  -3  11  18       15.38       17.06      3.21 o
  -1  11  18       51.97       60.56      5.67 o
   1  11  18      106.38       85.51      7.21 o
   3  11  18        0.59        0.09      4.73 o
  -4  12  18        1.23       -0.56      3.20 o
  -2  12  18       45.27       25.77      2.95 o
   0  12  18      307.00      329.74      9.76 o
   2  12  18       31.64       15.76      4.38 o
  -3  13  18       18.21       12.49      3.18 o
  -1  13  18       19.35       30.52      3.83 o
   1  13  18      132.07      138.72     11.93 o
  -2  14  18       63.62       65.29      4.78 o
   0  14  18       44.52       40.25      5.86 o
   2  14  18       13.14        8.15      4.35 o
  -3  15  18       48.74       43.68      6.20 o
  -1  15  18       69.20       76.35      5.28 o
   1  15  18       36.01       16.89      4.98 o
  -2  16  18       14.17        9.44      5.00 o
   0  16  18        3.77       -2.66      3.82 o
  -1  17  18        4.08       -3.05      4.04 o
  -5   1  19        6.90       -0.16      3.07 o
  -3   1  19       16.77       19.93      3.37 o
  -1   1  19       49.07       68.39      4.61 o
   1   1  19      137.94      110.58      5.71 o
   3   1  19        0.65       -1.65      6.03 o
  -4   2  19       28.62       30.04      4.06 o
  -2   2  19       57.17       44.62      4.02 o
   0   2  19      377.49      353.19     15.25 o
   2   2  19       33.70       19.51      5.17 o
  -5   3  19        9.17       10.40      3.79 o
  -3   3  19       16.16       15.89      3.57 o
  -1   3  19      734.32      793.44     12.36 o
   1   3  19      228.27      249.70     16.53 o
   3   3  19        3.23        1.74      6.25 o
  -4   4  19        3.47       10.68      3.28 o
  -2   4  19       80.35       77.31      3.63 o
   0   4  19       76.25       91.40      6.40 o
   2   4  19        3.12        1.19      4.01 o
  -5   5  19       47.99       57.46      5.43 o
  -3   5  19       14.80       12.49      2.95 o
  -1   5  19       33.19       35.11      3.05 o
   1   5  19       21.82       15.68      3.79 o
   3   5  19       26.97       22.32      5.39 o
  -4   6  19        8.98        5.36      2.94 o
  -2   6  19       14.85        9.49      2.35 o
   0   6  19      106.27      103.82      6.89 o
   2   6  19       23.09       22.65      4.22 o
  -5   7  19      383.06      327.58     20.04 o
  -3   7  19       10.65       17.24      3.21 o
  -1   7  19       15.75       25.08      3.18 o
   1   7  19        2.49       -0.37      4.06 o
   3   7  19       26.89       48.08      7.36 o
  -4   8  19       50.15       55.00      4.92 o
  -2   8  19        2.96        3.79      2.22 o
   0   8  19       16.72       18.44      3.47 o
   2   8  19       51.75       52.19      5.43 o
  -3   9  19       24.48       35.48      3.89 o
  -1   9  19        7.12        2.26      2.74 o
   1   9  19       11.89        7.27      4.79 o
   3   9  19       22.97       25.09      7.32 o
  -4  10  19        5.92       11.05      3.62 o
  -2  10  19      100.41      124.32      5.76 o
   0  10  19      133.96      132.78      9.14 o
   2  10  19        6.18        3.05      3.94 o
  -3  11  19       28.85       39.33      4.11 o
  -1  11  19       12.22       19.45      4.11 o
   1  11  19       72.95       72.82     11.38 o
  -2  12  19       84.25       75.27      4.92 o
   0  12  19      424.73      410.97     12.46 o
   2  12  19        8.55        6.49      4.35 o
  -3  13  19       21.90       24.13      3.80 o
  -1  13  19      184.80      186.90      7.20 o
   1  13  19       50.61       57.12      5.63 o
  -2  14  19        0.79        2.36      3.06 o
   0  14  19       15.47       14.95      6.37 o
  -1  15  19       14.72       14.90      3.93 o
   0  16  19        0.25        9.99      6.45 o
  -4   0  20      107.54      102.36     10.01 o
  -2   0  20      114.45      125.01      8.54 o
   0   0  20      189.69      177.60     11.71 o
   2   0  20      116.32      119.38     15.43 o
  -5   1  20        4.20        2.60      3.33 o
  -3   1  20        5.73        3.28      2.99 o
  -1   1  20       88.00      102.91      5.65 o
   1   1  20        6.49        7.09      4.18 o
   3   1  20        7.42        7.96      7.05 o
  -4   2  20       76.26       74.54      5.59 o
  -2   2  20        5.75       -0.93      2.86 o
   0   2  20      101.30      107.67      6.93 o
   2   2  20        6.46        5.13      4.34 o
  -5   3  20       31.81       19.68      4.35 o
  -3   3  20       26.26       22.80      3.90 o
  -1   3  20      156.74      131.03      5.19 o
   1   3  20      186.89      223.66     18.03 o
   3   3  20       44.24       40.97     13.27 o
  -4   4  20        2.81        2.51      3.17 o
  -2   4  20      149.03      164.68      9.82 o
   0   4  20       29.00       21.35      5.01 o
   2   4  20        0.64        7.36      4.54 o
  -3   5  20       60.45       51.38      4.13 o
  -1   5  20      107.50      118.41      4.82 o
   1   5  20       26.47       22.96      5.14 o
   3   5  20        6.76        5.60      7.59 o
  -4   6  20        4.59        3.63      3.09 o
  -2   6  20       19.40       25.17      2.83 o
   0   6  20       14.45       10.97      4.54 o
   2   6  20      104.34       97.70      8.12 o
  -3   7  20       27.57       26.85      3.66 o
  -1   7  20       16.68       10.11      2.93 o
   1   7  20       15.75       15.80      4.83 o
  -4   8  20        5.94       -0.17      3.36 o
  -2   8  20        4.41       -1.92      2.21 o
   0   8  20       70.99       80.77      5.93 o
   2   8  20       20.21       11.65      4.40 o
  -3   9  20       47.52       34.72      4.07 o
  -1   9  20        1.23        1.37      2.80 o
   1   9  20        1.29       -3.63      4.32 o
  -4  10  20        5.31        2.83      3.85 o
  -2  10  20       10.00        7.31      2.61 o
   0  10  20       62.28       75.26      7.98 o
   2  10  20       79.50       66.21      8.97 o
  -3  11  20        1.25        2.72      3.27 o
  -1  11  20       28.46       37.56      4.08 o
   1  11  20       15.70       10.79      4.08 o
  -2  12  20       50.94       57.89      4.65 o
   0  12  20       87.71       87.64      6.67 o
  -1  13  20      127.20      118.38      6.24 o
   1  13  20       51.63       38.08      5.72 o
  -2  14  20       36.22       46.42      4.89 o
   0  14  20       34.81       24.12      5.43 o
  -3   1  21        2.56        0.17      3.11 o
  -1   1  21       79.77       99.54      4.80 o
   1   1  21      134.47      116.06     14.70 o
  -4   2  21       33.41       35.68      5.18 o
  -2   2  21       55.32       63.33      5.25 o
   0   2  21       60.59       61.76      6.88 o
   2   2  21       29.32       16.20      5.21 o
  -3   3  21        1.34       -2.36      3.32 o
  -1   3  21      191.12      209.40      6.42 o
   1   3  21       49.02       47.97      9.02 o
  -4   4  21       19.05       21.09      4.04 o
  -2   4  21      135.82      105.92      5.94 o
   0   4  21        5.61        5.90      4.31 o
   2   4  21       10.94       10.83      5.00 o
  -3   5  21        0.37        2.15      3.27 o
  -1   5  21      107.31      104.01      5.02 o
   1   5  21       19.96       18.29      5.14 o
  -4   6  21        4.84        2.86      3.61 o
  -2   6  21       58.36       61.67      3.93 o
   0   6  21        0.31        2.60      4.34 o
   2   6  21       16.06       17.24      5.70 o
  -3   7  21       16.85       23.16      3.71 o
  -1   7  21        0.03       -2.52      2.52 o
   1   7  21        5.57       -0.26      4.72 o
  -2   8  21       21.93       17.36      2.82 o
   0   8  21       55.97       42.91      5.29 o
   2   8  21        2.90       14.13      8.64 o
  -3   9  21       38.09       27.62      4.08 o
  -1   9  21       37.83       35.39      4.17 o
   1   9  21        4.58        0.58      4.88 o
  -2  10  21        7.24       -0.21      2.90 o
   0  10  21        9.90       17.02      4.19 o
  -3  11  21       14.07       19.27      4.76 o
  -1  11  21       91.85       97.46      6.04 o
   1  11  21       73.61       70.21      8.95 o
  -2  12  21       13.59       10.72      3.58 o
   0  12  21      102.99      125.47     14.21 o
  -1  13  21       82.97       84.22      7.54 o
  -4   0  22      311.06      375.39     18.28 o
  -2   0  22       15.35       -0.64      4.78 o
   0   0  22       57.74       60.87     11.76 o
  -3   1  22        0.14        0.10      4.39 o
  -1   1  22       71.69       68.24      4.42 o
   1   1  22       58.91       46.29      8.19 o
  -4   2  22        4.91        1.26      3.73 o
  -2   2  22       43.18       39.51      4.54 o
   0   2  22      113.19      107.63     10.24 o
  -3   3  22        0.61       -3.56      3.56 o
  -1   3  22      386.25      484.76     13.10 o
   1   3  22      116.65      103.29     10.82 o
  -4   4  22       18.32       13.07      4.02 o
  -2   4  22       41.29       39.18      4.59 o
   0   4  22       43.63       35.80      5.98 o
   2   4  22       22.68       20.60      9.16 o
  -3   5  22        7.39        3.95      3.57 o
  -1   5  22       47.15       52.10      4.44 o
   1   5  22       52.83       52.56      7.27 o
  -2   6  22        0.34        4.78      3.34 o
   0   6  22        4.90       -3.33      3.33 o
  -3   7  22       11.06       11.39      3.65 o
  -1   7  22       30.16       21.40      3.66 o
   1   7  22        0.94        5.58      5.18 o
  -2   8  22        7.45        4.48      2.62 o
   0   8  22        6.06        1.61      3.64 o
  -3   9  22        6.33       11.57      5.22 o
  -1   9  22        9.23       15.07      4.24 o
   1   9  22       10.68       10.70      6.64 o
  -2  10  22        7.27        4.42      3.41 o
   0  10  22      101.32      108.63      8.09 o
  -1  11  22      133.67      156.12     14.99 o
  -3   1  23        0.32        2.79      4.15 o
  -1   1  23        3.68        3.93      2.49 o
   1   1  23       99.22       78.28     14.25 o
  -2   2  23       34.62       32.89      4.56 o
   0   2  23        7.98        1.56      4.76 o
  -3   3  23        1.50        0.43      4.02 o
  -1   3  23      114.90      143.29     10.22 o
  -2   4  23       25.91       16.52      4.67 o
   0   4  23       35.79       14.15      5.50 o
  -3   5  23       31.32       36.19      4.82 o
  -1   5  23       12.18        3.38      3.43 o
  -2   6  23       20.38       10.24      3.72 o
   0   6  23       20.28       11.46      4.47 o
  -1   7  23        2.58        3.35      3.89 o
  -2   8  23       13.79       13.61      5.75 o
   0   8  23        6.64        7.28      4.43 o
  -1   9  23        2.60        2.57      4.38 o
  -2   0  24       60.75       60.57      8.06 o
  -1   1  24       13.26       14.20      3.00 o
  -2   2  24      198.87      236.14     12.19 o
   0   2  24        6.57       -2.89      8.86 o
  -1   3  24       21.02       12.89      4.03 o
  -2   4  24       22.97        8.83      5.19 o
   0   4  24       27.39       14.88      9.64 o
  -1   5  24        3.68        1.85      3.77 o
 
